# Supplementary material for: Differential Gene Expression in the Siphonophore Nanomia bijuga (Cnidaria) Assessed with Multiple Next-Generation Sequencing Workflows
Source: PLoS One. 2011 Jul 29;6(7):e22953. doi: 10.1371/journal.pone.0022953 (PMC3146525; doi:10.1371/journal.pone.0022953)
Supplement: File S1 — Countfile. Tab-delimited text file with read counts and other relevant data for each sequence in the reference. A complete list of file contents is provided within the file. (TXT) [file pone.0022953.s010.txt]

#"gene"	-	reference sequence name	
#"length"-	length of reference sequence (sum of all contigs in case of an isogroup)
#"NlaIII"	- number of NlaIII cutting sites whithin a reference sequence
#"GC"	- GC content [%] of reference sequence
#"X454_allreads"	- number of 454 reads used in the assembly of a reference sequence
#"X454_threeprimereads"	- number of 454 reads used in the assembly of a reference sequence which originated from the 3' end of a transcript
#"N1_Hel"	- nectophore sample specimen 1 (Helicos DGE)
#"G1_Hel"	- gastrozooid sample specimen 1 (Helicos DGE)
#"N2_Hel"	- nectophore sample specimen 2 (Helicos DGE)
#"G2_Hel"	- gastrozooid sample specimen 2 (Helicos DGE)	
#"N3_Hel"	- nectophore sample specimen 3 (Helicos DGE)
#"G3_Hel"	- gastrozooid sample specimen 3 (Helicos DGE)
#"N1_Ill"	- nectophore sample specimen 1 (Illumina mRNAseq)
#"G1_Ill"	- gastrozooid sample specimen 1 (Illumina mRNAseq)
#"N2_Ill"	- nectophore sample specimen 2 (Illumina mRNAseq)
#"G2_Ill"	- gastrozooid sample specimen 2 (Illumina mRNAseq)
#"N3_Ill"	- nectophore sample specimen 3 (Illumina mRNAseq)
#"G3_Ill"	- gastrozooid sample specimen 3 (Illumina mRNAseq)
#"N1_SOL"	- nectophore sample specimen 1 (SOLiD SAGE)
#"G1_SOL"	- gastrozooid sample specimen 1 (SOLiD SAGE)
#"N2_SOL"	- nectophore sample specimen 2 (SOLiD SAGE)
#"G2_SOL"	- gastrozooid sample specimen 2 (SOLiD SAGE)
#"N3_SOL"	- nectophore sample specimen 3 (SOLiD SAGE)
#"G3_SOL"	- gastrozooid sample specimen 3 (SOLiD SAGE)
#"Hel_logConc"	- concentration(log) (Helicos DGE)
#"Hel_logFC"	- fold change(log) (Helicos DGE) 
#"Hel_pval"		- LRT p-value, paired analysis, full reference (Helicos DGE)
#"Ill_logConc"	- concentration(log) (Illumina mRNAseq)
#"Ill_logFC"	- fold change(log) (Illumina mRNAseq) 
#"Ill_pval"	- LRT p-value, paired analysis, full reference (Illumina mRNAseq)
#"SOL_logConc"	- concentration(log) (Helicos DGE)
#"SOL_logFC"	- fold change(log) (Helicos DGE)
#"SOL_pval" 	- LRT p-value, paired analysis, full reference (Helicos DGE)
#"CRZ_Ill"	-	Z-value, paired analysis, full reference (Illumina mRNAseq)
#"CRZ_Hel"	-	Z-value, paired analysis, full reference (Helicos DGE)
#"CRZ_SOL"	-	Z-value, paired analysis, full reference (SOLiD sage)
#"Hel_subs_pval"	- LRT p-value, paired analysis, subset of reference sequences complete at the 3� end and with one or more NlaIII sites (Helicos DGE)
#"Ill_subs_pval" 	- LRT p-value, paired analysis, subset of reference sequences complete at the 3� end and with one or more NlaIII sites (Illumina mRNAseq)
#"SOL_subs_pval" 	- LRT p-value, paired analysis, subset of reference sequences complete at the 3� end and with one or more NlaIII sites  (SOLiD SAGE)
#"subs_CRZ_Ill" - Z-value, paired analysis, subset of reference sequences complete at the 3� end and with one or more NlaIII sites (Illumina mRNAseq)
#"subs_CRZ_Hel" - Z-value, paired analysis, subset of reference sequences complete at the 3� end and with one or more NlaIII sites  (Helicos DGE)
#"subs_CRZ_SOL"	- Z-value, paired analysis, subset of reference sequences complete at the 3� end and with one or more NlaIII sites (SOLiD SAGE)
"gene" "length" "NlaIII" "GC" "X454_allreads" "X454_threeprimereads" "N1_Hel" "G1_Hel" "N2_Hel" "G2_Hel" "N3_Hel" "G3_Hel" "N1_Ill" "G1_Ill" "N2_Ill" "G2_Ill" "N3_Ill" "G3_Ill" "N1_SOL" "G1_SOL" "N2_SOL" "G2_SOL" "N3_SOL" "G3_SOL" "Hel_logConc" "Hel_logFC" "Hel_pval" "Ill_logConc" "Ill_logFC" "Ill_pval" "SOL_logConc" "SOL_logFC" "SOL_pval" "CRZ_Ill" "CRZ_Hel" "CRZ_SOL" "Hel_subs_pval" "Ill_subs_pval" "SOL_subs_pval" "subs_CRZ_Ill" "subs_CRZ_Hel" "subs_CRZ_SOL"
"1" "cap3_Contig1" 189 1 51.9 2 0 2 0 0 0 1 1 47 63 57 66 40 52 NA NA NA NA NA NA -15.5408187918475 -0.0483318365339448 1 -11.6741187667621 -0.461166140870938 0.108830442273889 -Inf -0.429906269519527 0.999999910437966 -1.60347219870644 0 -1.12249363810578e-07 NA NA NA NA NA NA
"2" "cap3_Contig10" 249 0 33.7 3 0 0 0 0 0 0 1 0 1 0 2 3 4 NA NA NA NA NA NA -16.9271131529674 -6.22445298430725 0.176589149677652 -15.1553588560978 -1.85540502734446 0.0654516191165363 -Inf -0.429906269519527 0.999999910437966 -1.84216089146063 -1.35133186276797 -1.12249363810578e-07 NA NA NA NA NA NA
"3" "cap3_Contig100" 926 1 30.3 2 0 23 2 30 3 19 9 29 29 35 46 82 42 6 3 1 3 6 1 -12.4727658567139 0.879213079423137 0.0895543202014994 -11.8857899169141 0.0375539380013254 0.900687201171401 -15.8363908815794 0.414464603959942 0.578714355739146 0.124793288102784 1.69775336963931 0.555263624369707 NA NA NA NA NA NA
"4" "cap3_Contig1000" 520 4 34.6 2 0 0 0 0 0 2 1 4 6 5 14 32 16 1 1 2 0 6 4 -15.8285008642993 0.241311789820718 0.891329980259848 -13.1141385272382 -0.364110328497412 0.398574600607201 -16.1930658255182 0.387565792140225 0.66250274561967 -0.844169669610063 0.136621501331045 0.436460371000871 NA NA NA NA NA NA
"5" "cap3_Contig10000" 483 0 40 2 0 46 5 89 38 105 92 64 79 93 105 141 80 NA NA NA NA NA NA -11.000187126997 -0.287253148766934 0.4156947065258 -11.1264420991982 -0.03168740342684 0.905524171871312 -Inf -0.429906269519527 0.999999910437966 -0.118685945289005 -0.813913150542871 -1.12249363810578e-07 NA NA NA NA NA NA
"6" "cap3_Contig10001" 449 4 41.4 3 0 3 0 7 1 9 2 29 32 34 44 53 35 17 9 13 8 18 10 -13.8360706996091 1.50720418921123 0.0904682172140718 -12.0329939316105 -0.12636540984597 0.679860305065634 -14.5146350415971 0.390944160934229 0.401865354629731 -0.412653763295604 1.69293302021145 0.838294445620613 NA NA NA NA NA NA
"7" "cap3_Contig10002" 417 3 35 4 0 6 1 14 8 12 9 18 36 30 39 42 28 1 7 3 4 2 1 -13.0150901475393 -0.467654149205255 0.39097554431879 -12.195253760187 -0.3939076712561 0.215563208151768 -15.9417513972372 -1.34823020061763 0.0820060372488806 -1.23841233789854 -0.857849551091606 -1.73916333203839 NA NA NA NA NA NA
"8" "cap3_Contig10003" 428 2 24.5 2 0 46 2 44 12 83 47 21 12 27 37 19 7 364 183 193 111 204 127 -11.4717920376097 0.415833291863584 0.290418441665327 -12.6457595937194 0.342606203830663 0.347235885401931 -11.7571599571674 0.396782141886862 0.224340016224945 0.939964275890894 1.05720411619024 1.21506836960857 NA NA NA NA NA NA
"9" "cap3_Contig10004" 308 2 32.5 2 2 0 0 2 0 0 3 3 20 15 30 27 14 3 5 2 1 1 2 -15.3176752405333 -1.59036734600144 0.251650332499632 -12.7665960668627 -0.804818449058456 0.033403770397458 -16.1930658255182 -0.805713710554396 0.341896003141903 -2.12719637272559 -1.14635007188256 -0.95042567506203 0.232496937790869 0.0174997213174735 0.291778250620742 -2.37603671796893 -1.19395150671404 -1.05422864008417
"10" "cap3_Contig10005" 662 2 39.3 3 0 36 4 58 23 87 36 59 102 90 133 121 45 3 2 4 0 2 0 -11.4299449276742 0.220092451799164 0.563579282574211 -11.1480256708653 -0.134461277585646 0.619572061457555 -16.434227882335 1.8080745880161 0.091011384554032 -0.496456938600659 0.577533251977709 1.6900866185289 NA NA NA NA NA NA
"11" "cap3_Contig10006" 450 3 41.1 2 0 0 0 2 0 0 2 6 3 1 2 2 1 1 0 0 1 0 0 -15.5408187918475 -1.09372484628684 0.479966149989883 -14.7498937479896 0.590643424847268 0.464688665931219 -18.1389759745735 -0.356606861589262 0.863893721772318 0.731148151035869 -0.706357007323722 -0.171419755841746 NA NA NA NA NA NA
"12" "cap3_Contig10007" 555 4 40.4 2 0 0 0 1 1 0 0 0 66 0 16 0 4 1 83 4 31 3 6 -16.2339659724075 -1.44723734928944 0.499880163481873 -13.0035966528384 -8.29421249853939 5.04353582101534e-17 -13.9800928912138 -4.01903913457308 6.00700948374186e-13 -8.38567533574987 -0.674678316865374 -7.20032298720892 NA NA NA NA NA NA
"13" "cap3_Contig10008" 382 1 27.5 2 0 2 0 2 1 3 2 1 0 0 1 1 1 6 1 0 2 2 3 -14.6245280599734 -0.0519828916441299 0.9616045379771 -16.071649587972 -0.322311111386023 0.828714501269293 -16.1930658255182 -0.124377332644872 0.884081423666236 -0.216350559624063 -0.0481401628397387 -0.14579727941635 NA NA NA NA NA NA
"14" "cap3_Contig10009" 611 5 39.6 3 0 3 1 8 2 4 4 4 1 8 7 6 7 6 4 3 4 2 1 -13.8360706996091 -0.312499866188794 0.67977586448082 -13.9614363876254 0.0755851088625624 0.8939194771079 -15.8363908815794 -0.105553448374772 0.885386841449933 0.133346344645507 -0.412769001905161 -0.14414389751043 NA NA NA NA NA NA
"15" "cap3_Contig1001" 434 3 36.6 2 0 3 0 17 4 5 6 33 41 44 60 62 51 8 6 6 3 16 12 -13.371765091478 0.0109195733407768 0.986572218798737 -11.7846206819204 -0.31787158234862 0.277360497600323 -14.9002975224091 0.0796755638494674 0.880288164297016 -1.08626787021351 0.0168300224949167 0.150603925903129 NA NA NA NA NA NA
"16" "cap3_Contig10010" 881 1 46.9 2 0 0 0 2 8 1 16 2 179 0 144 1 210 0 0 0 1 0 0 -13.6312762869631 -4.01779619601917 3.20511171319639e-07 -11.1738097880211 -7.76341596210335 5.68862147766026e-57 -18.8321231551334 -5.61368839406108 0.219985306917311 -15.9067553726781 -5.1109686512453 -1.22656719092885 NA NA NA NA NA NA
"17" "cap3_Contig10011" 621 4 33.3 2 0 18 2 10 9 13 10 131 204 142 197 310 117 4 1 6 1 5 1 -12.7999787679223 -0.604585129138532 0.234450909234042 -10.4539698123692 -0.0457801638601768 0.857268898424775 -15.9417513972372 1.89362279470754 0.0302111949184389 -0.179851822489871 -1.18897143110245 2.16731038837054 NA NA NA NA NA NA
"18" "cap3_Contig10012" 514 3 43 2 0 0 0 1 0 2 1 2 1 0 4 0 3 4 1 1 2 5 1 -15.5408187918475 0.7097611464565 0.651467494340557 -15.1553588560978 -2.14779809183182 0.0420578879345963 -16.1930658255182 0.836600118448493 0.346461468962609 -2.03294690059972 0.451724460735225 0.941475050629577 NA NA NA NA NA NA
"19" "cap3_Contig10013" 432 2 47.2 3 0 0 0 2 0 4 0 7 20 7 6 13 5 0 1 2 1 2 0 -15.1353536837393 5.3687158550396 0.0326531394532942 -13.3975009385454 -0.246706065421119 0.592259932024817 -17.0403636859054 0.561048886423706 0.659944615170594 -0.535563974955045 2.13632245948884 0.439989633928338 NA NA NA NA NA NA
"20" "cap3_Contig10014" 515 3 33.4 2 0 0 0 0 0 0 2 8 7 4 8 15 5 6 1 5 1 3 0 -16.2339659724075 -6.35980972222753 0.0587190420279826 -13.6077963473818 0.189997018299853 0.701432264412264 -16.0595344328936 2.42590190047172 0.0130745242454047 0.383387777542305 -1.89029107315998 2.48173288787182 NA NA NA NA NA NA
"21" "cap3_Contig10015" 358 2 36.6 3 0 29 2 33 6 32 16 64 67 91 67 91 44 33 24 34 26 26 12 -12.1564285285017 0.618690679372219 0.176518125141016 -11.4082104938599 0.336013779347971 0.224705276442506 -13.7886980382142 0.202844445047726 0.607531537034936 1.21411116658836 1.35155371589237 0.513600203844683 NA NA NA NA NA NA
"22" "cap3_Contig10016" 588 5 40 2 0 17 2 47 1 29 6 567 150 517 73 233 26 701 40 242 13 142 12 -12.3021403396831 1.97660812228507 0.000385141918857792 -10.1016640725411 2.49969439346372 4.27348138813183e-20 -11.7846059337761 3.57498504403018 3.2913626545636e-20 9.18093908165402 3.55006098565516 9.20901334881517 NA NA NA NA NA NA
"23" "cap3_Contig10017" 423 2 37.4 2 0 0 0 1 0 2 0 23 38 28 41 70 25 0 1 0 2 2 0 -15.8285008642993 5.1277277365108 0.125850566084937 -12.0418435468874 -0.0541891779463288 0.861812596563687 -17.2226852426993 -1.04434053976928 0.437753989250158 -0.174067268314429 1.53067164066881 -0.775991526102584 NA NA NA NA NA NA
"24" "cap3_Contig10019" 507 1 40.6 2 0 0 0 2 0 6 0 21 24 23 12 21 7 30 20 25 36 33 16 -14.8476716112876 5.3051017859282 0.013319017482511 -12.7758127219676 0.590655977135302 0.115152802990723 -13.7569493398996 -0.0863594666794655 0.825896749996992 1.57544916756218 2.47512332644034 -0.219967135395697 NA NA NA NA NA NA
"25" "cap3_Contig1002" 453 2 37.5 2 0 11 3 12 10 14 12 27 28 31 29 37 28 2 0 1 0 1 2 -12.7999787679223 -0.897745850904596 0.070659868005093 -12.2649870982016 -0.00201024369818088 0.995000328027832 -17.0403636859054 0.573006154229796 0.652584928735497 -0.00626620057175931 -1.80765721137675 0.45017407402218 NA NA NA NA NA NA
"26" "cap3_Contig10020" 593 2 35.1 2 0 12 0 22 3 13 17 32 83 43 51 51 51 7 4 1 2 2 4 -12.7224205335764 0.101233373457364 0.847183803319745 -11.7181510369126 -0.687914679175577 0.0182227237424196 -15.8363908815794 -0.509891483206007 0.486392041017467 -2.36106118637614 0.192712921416223 -0.696058745312478 NA NA NA NA NA NA
"27" "cap3_Contig10021" 325 3 32.3 2 0 1 0 2 0 1 2 18 25 23 19 40 8 3 1 2 2 2 1 -15.1353536837393 -0.220683383590749 0.869413170607026 -12.5675948208701 0.508494496118565 0.151766942184142 -16.434227882335 0.393055395402356 0.679180762501146 1.43331813325142 -0.164403929200707 0.413581311072527 NA NA NA NA NA NA
"28" "cap3_Contig10022" 747 3 33.2 3 1 21 0 7 0 22 0 165 0 78 0 408 0 1 0 3 0 9 1 -13.0150901475393 6.69315064765734 1.22551318176574e-06 -10.9794343068833 10.7823265588438 1.35046548796003e-56 -16.1930658255182 3.21622120766664 0.00723794040387139 15.8525237966199 4.85146746102006 2.68569371611335 1.19756088333196e-06 1.43634433777723e-53 0.0103599499296861 15.4084414107513 4.85604071480212 2.56357773401120
"29" "cap3_Contig10023" 544 2 37.3 3 0 27 2 31 3 35 9 46 31 63 24 74 18 9 4 5 3 9 5 -12.2542843185055 1.35081864227497 0.00762531414757248 -11.9127665046123 1.18903958257973 0.000123071093224454 -15.276775093644 0.489713965045308 0.413934925465399 3.83992661444698 2.66822514131547 0.816988630479144 NA NA NA NA NA NA
"30" "cap3_Contig10024" 714 2 39.2 2 1 27 1 43 22 30 21 36 58 55 86 64 40 414 427 371 394 385 229 -11.9572998533914 -0.110416808521495 0.79013480917424 -11.6319438417114 -0.366049480159031 0.201206781737721 -11.1268606802671 -0.226157798849424 0.480284565250583 -1.27812095392158 -0.266135560171031 -0.705844949765957 0.588997391034325 0.108408481905105 0.296491543070897 -1.60538782585533 -0.540289510705618 -1.04398670000686
"31" "cap3_Contig10025" 393 2 38.4 2 0 2 0 3 2 3 2 34 26 38 42 118 34 38 23 61 16 103 37 -14.4422065031794 -0.309654842187799 0.749823382079792 -11.7811901468236 0.543836288191162 0.0709012707482646 -13.2045020414428 0.940207331677722 0.0119374714983121 1.80610928524386 -0.318872257808379 2.51398735203801 NA NA NA NA NA NA
"32" "cap3_Contig10026" 374 0 34.5 2 0 2 0 2 0 3 1 2 3 5 4 7 2 NA NA NA NA NA NA -14.8476716112876 1.56062785244379 0.27950880577768 -14.3224497331627 0.433360753108621 0.516448512645536 -Inf -0.429906269519527 0.999999910437966 0.648829615683587 1.08142342605302 -1.12249363810578e-07 NA NA NA NA NA NA
"33" "cap3_Contig10027" 690 3 30.1 2 0 14 2 30 12 20 17 55 73 47 86 65 80 8 3 5 6 5 4 -12.3732362613669 -0.2981068490662 0.512242679662738 -11.4515907894901 -0.67745567826421 0.0152171679295909 -15.3981359506483 0.0467591489037599 0.939190254462804 -2.42716894166747 -0.655349620881005 0.0762876457519335 NA NA NA NA NA NA
"34" "cap3_Contig10028" 486 4 39.9 2 0 2 1 1 2 3 1 94 153 99 162 214 91 9 4 3 0 6 0 -14.6245280599734 -1.00393198270415 0.33301311859527 -10.757212839544 -0.202817943239321 0.435358410405142 -15.7410807017751 1.85881491807234 0.0219710295829612 -0.780055156149922 -0.968062576410496 2.29086834010767 NA NA NA NA NA NA
"35" "cap3_Contig10029" 721 4 36.9 5 1 9 1 4 2 13 6 31 47 42 51 50 23 3 3 7 6 2 2 -13.371765091478 0.153037322620465 0.81853382816209 -11.9607757237987 -0.0723462389051426 0.811388910168735 -15.6966289392043 -0.2794755982408 0.687107858513091 -0.23863462967414 0.229431149252885 -0.40278301332013 0.894040176478055 0.574769010933046 0.64039526855164 -0.561041845671175 0.133193721052426 -0.467146218862692
"36" "cap3_Contig1003" 504 0 42.1 2 0 1 0 3 1 1 0 36 45 29 34 68 32 NA NA NA NA NA NA -15.1353536837393 0.8637823111855 0.57803380325226 -11.9607757237987 0.0402765506584149 0.894411234902837 -Inf -0.429906269519527 0.999999910437966 0.132724539426201 0.556259011414647 -1.12249363810578e-07 NA NA NA NA NA NA
"37" "cap3_Contig10030" 553 0 36.3 2 0 2 0 2 3 6 5 87 105 114 104 117 63 NA NA NA NA NA NA -14.0367413950712 -0.833199500105147 0.29165039505851 -11.0778214121921 0.109947980483322 0.678640142865157 -Inf -0.429906269519527 0.999999910437966 0.414319488929413 -1.05450801057967 -1.12249363810578e-07 NA NA NA NA NA NA
"38" "cap3_Contig10031" 580 1 39.3 3 1 4 3 4 14 5 30 0 70 1 54 1 53 0 3 0 5 0 1 -12.8327685907453 -3.14638221262609 3.4892702884003e-09 -12.2705581432511 -6.67050158162043 1.57891439102223e-31 -16.6348985777972 -7.40719579227122 0.000242272972093366 -11.6818130062389 -5.90674792388428 -3.67029260723446 1.85562157662835e-10 2.48589849140499e-32 0.000198933543263238 -11.8379033649930 -6.3728377599367 -3.7203669248022
"39" "cap3_Contig10032" 382 3 37.2 2 0 20 5 18 25 29 15 158 280 197 294 199 258 26 26 14 22 14 21 -12.2086142816723 -0.901637383718953 0.033169328928479 -10.223766769342 -0.73599650255031 0.00339473144424648 -14.019938799761 -0.815987502600243 0.046886419428921 -2.92953173716169 -2.13002767117298 -1.98732476113322 NA NA NA NA NA NA
"40" "cap3_Contig10033" 404 4 36.4 2 0 0 0 0 0 0 2 8 8 9 10 7 11 3 5 1 7 2 7 -16.2339659724075 -6.35980972222753 0.0587190420279826 -13.4876520355397 -0.425814194809939 0.359296387386227 -15.6132473302652 -2.102017264205 0.00265515661557349 -0.916706636789068 -1.89029107315998 -3.00507466562533 NA NA NA NA NA NA
"41" "cap3_Contig10034" 373 0 36.5 2 0 1 0 9 8 10 14 1 46 18 63 12 50 NA NA NA NA NA NA -13.189443534684 -1.18023168762274 0.0387770597056986 -12.2109198769314 -2.65540450137232 1.48126335360738e-13 -Inf -0.429906269519527 0.999999910437966 -7.38883006240894 -2.0665448753732 -1.12249363810578e-07 NA NA NA NA NA NA
"42" "cap3_Contig10035" 363 0 29.2 2 1 101 9 131 73 304 160 34 50 47 50 93 39 NA NA NA NA NA NA -10.270386628789 -0.0464335078647817 0.887894152137828 -11.7117407585517 0.0700187740891056 0.809819627915874 -Inf -0.429906269519527 0.999999910437966 0.240658729619101 -0.140969354464389 -1.12249363810578e-07 NA NA NA NA NA NA
"43" "cap3_Contig10036" 549 6 27.9 2 0 48 4 124 19 66 68 11 14 13 12 18 4 158 126 181 117 193 81 -11.131055402202 0.232508730448418 0.534572983270047 -13.1812778300758 0.412923057996555 0.330591708740968 -12.0798527789917 0.303853345313384 0.358124922375555 0.97292272668532 0.621040489181487 0.918943888288275 NA NA NA NA NA NA
"44" "cap3_Contig10037" 365 2 36.2 3 2 1 2 13 2 10 8 0 1 0 0 0 0 3 3 9 4 5 3 -13.3435942145113 -0.237551435254522 0.703857132978123 -17.4579439490919 -5.09135247317755 0.292950232913521 -15.5362862891291 0.315335013404979 0.631519192114748 -1.05167162678528 -0.380118932030087 0.479589671363384 0.649130927517173 0.27734413426827 0.695310994692978 -1.08630486745558 -0.454969852936593 0.391657908108182
"45" "cap3_Contig10038" 510 2 36.5 2 0 5 0 3 0 4 1 53 63 79 68 95 48 9 1 4 3 3 7 -14.3621637955059 2.11618920722055 0.107700152595294 -11.4515907894901 0.176936029553468 0.524371428971786 -15.5362862891291 0.106579542544104 0.870012814929089 0.636621482012949 1.60861682664679 0.163642208584837 NA NA NA NA NA NA
"46" "cap3_Contig10039" 400 2 35.8 2 0 1 0 1 0 0 3 1 2 2 2 1 3 1 4 0 0 0 3 -15.3176752405333 -1.88961173826922 0.182038792603938 -15.0600486762935 -1.00828611811909 0.277084092111212 -16.7526816134536 -3.2765437835296 0.0115199595579987 -1.08689301846983 -1.33450382967495 -2.52651766263943 NA NA NA NA NA NA
"47" "cap3_Contig1004" 566 3 33 2 0 8 0 16 0 14 0 657 14 645 16 648 2 7 35 13 4 11 1 -13.289526993241 6.61549474608461 5.3853974508724e-06 -9.86608223420192 5.94811925788203 1.12885417394529e-68 -14.5694432780921 -0.291263943734909 0.568660785905072 17.5135708357235 4.54918542325566 -0.570024935262834 NA NA NA NA NA NA
"48" "cap3_Contig10040" 679 2 34.5 4 0 16 1 11 9 19 7 19 28 21 23 47 15 1 2 2 1 4 1 -12.7839784265759 -0.0149440758244193 0.977245070522287 -12.4275060276994 0.180301936713571 0.595144452779849 -16.434227882335 0.331208341318478 0.728494617317387 0.531395913428546 -0.028522941848374 0.347128720916986 NA NA NA NA NA NA
"49" "cap3_Contig10041" 438 4 33.6 2 0 147 5 235 12 164 37 0 3 0 6 0 1 5 10 11 5 5 9 -10.5301834977512 1.99720014664436 7.9690815234218e-08 -15.1553588560978 -6.90080929001586 0.000419662034987307 -15.0254606653631 -0.636709892509669 0.234492529665355 -3.52740013555556 5.36782727538927 -1.18886567387093 NA NA NA NA NA NA
"50" "cap3_Contig10042" 475 1 32.8 4 1 21 1 18 5 19 6 19 15 19 17 17 10 22 5 20 8 8 6 -12.678617910918 0.788908813128852 0.148548282328615 -12.8832329705885 0.303961201827627 0.425096381990877 -14.5980166505362 0.936218074958695 0.0598018537449463 0.797610799530845 1.44467824864404 1.88225166552679 0.179654752667464 0.59386548252366 0.0677293346309212 0.533242850598966 1.34181880709571 1.82680339916163
"51" "cap3_Contig10043" 548 1 38.7 4 0 0 0 0 11 0 42 1 181 0 157 0 188 0 934 1 804 1 1333 -12.9568212394153 -8.712272057024 4.96944213668992e-16 -11.1907434005505 -9.29651305618384 1.14832162871261e-59 -10.8017135930029 -11.0435503836784 7.08803587412193e-76 -16.290739558282 -8.11224147202744 -18.4334034497555 NA NA NA NA NA NA
"52" "cap3_Contig10044" 546 0 31.5 2 0 3 0 5 0 1 2 11 25 32 42 21 20 NA NA NA NA NA NA -14.529217880169 0.647599271744176 0.576347691515881 -12.4406641122769 -0.59490027161016 0.0811717615161297 -Inf -0.429906269519527 0.999999910437966 -1.74392733459285 0.558727524624371 -1.12249363810578e-07 NA NA NA NA NA NA
"53" "cap3_Contig10045" 411 1 31.6 2 2 25 3 23 15 50 32 19 8 12 17 20 8 19 45 15 14 13 25 -11.9299008792033 -0.327157766749323 0.426579852105364 -13.0271271502485 0.514023906154021 0.202046567521079 -13.9569258319323 -1.18261460051001 0.00436494308254861 1.27574247763267 -0.795057849295658 -2.85050815656685 0.293790424180074 0.308430394203343 0.00127062668016916 1.01852106727185 -1.04984273363266 -3.2225326850907
"54" "cap3_Contig10046" 366 1 33.6 3 0 2 1 1 1 3 0 2 8 3 3 2 2 NA NA NA NA NA NA -14.8476716112876 -0.0584166716359918 0.962926745809866 -14.4622116755379 -0.87512459098671 0.22161425508466 -Inf -0.429906269519527 0.999999910437966 -1.22224694723933 -0.0464811652531448 -1.12249363810578e-07 NA NA NA NA NA NA
"55" "cap3_Contig10047" 279 0 34.8 2 0 1 0 3 0 2 0 1 1 1 0 3 4 NA NA NA NA NA NA -15.1353536837393 5.53343707566224 0.0521803591117803 -15.1553588560978 -0.48803438391089 0.615548580787154 -Inf -0.429906269519527 0.999999910437966 -0.502169094305075 1.94164278866977 -1.12249363810578e-07 NA NA NA NA NA NA
"56" "cap3_Contig10048" 622 1 32 2 0 2 0 2 1 3 0 2 33 4 29 2 28 11 11 4 8 8 9 -14.8476716112876 1.4203117594071 0.324593285858693 -12.8729764704213 -3.66125239470012 2.70013764796319e-14 -14.9002975224091 -0.75242759396065 0.144750932837744 -7.61193911320297 0.985062675191106 -1.45832518014683 NA NA NA NA NA NA
"57" "cap3_Contig10049" 549 3 31.1 2 0 13 1 15 2 9 8 37 30 32 32 39 40 27 13 32 11 10 8 -13.0559121420595 0.30029047843737 0.61498225811373 -12.1108364183744 -0.0751620441984995 0.808933831223666 -14.2170026382922 0.634291850248645 0.15370503361972 -0.241801687562187 0.50297441821421 1.42656598840506 NA NA NA NA NA NA
"58" "cap3_Contig1005" 425 1 33.2 2 0 2 0 4 7 1 3 8 5 7 9 5 4 0 0 1 1 1 0 -14.0938998089112 -1.94616647751665 0.0156959700669044 -13.8203577893655 0.110766200515041 0.834923233261788 -17.7335108664653 0.595331336719412 0.732758853537764 0.208391576087289 -2.41590931247949 0.341457952857842 NA NA NA NA NA NA
"59" "cap3_Contig10050" 429 0 35.9 3 0 10 2 26 9 31 14 35 35 44 46 71 33 NA NA NA NA NA NA -12.4053245759184 0.148682879172331 0.753183494765196 -11.8819948459455 0.20020735706604 0.502490295646349 -Inf -0.429906269519527 0.999999910437966 0.670576596684294 0.314444457766623 -1.12249363810578e-07 NA NA NA NA NA NA
"60" "cap3_Contig10051" 521 1 34 2 0 31 2 27 8 27 9 63 24 52 25 52 21 205 40 112 29 41 9 -12.282722253826 0.651081765550912 0.170535074590766 -11.9898838079567 1.1306361838296 0.000301906406568953 -12.7544809117844 1.75743133574635 3.01822708693151e-06 3.61365871230513 1.37048653883203 4.66957553562158 NA NA NA NA NA NA
"61" "cap3_Contig10052" 523 3 42.1 2 0 1 0 2 0 3 0 3 7 4 2 11 9 4 11 9 3 7 6 -15.1353536837393 5.65298577273937 0.0439273371477614 -13.8744250106357 -0.346968550673254 0.530344141049542 -15.1432437010195 -0.396453621602648 0.478034858936559 -0.627480764698865 2.01478351417183 -0.709466780834337 NA NA NA NA NA NA
"62" "cap3_Contig10053" 486 2 28 2 0 30 1 44 9 47 24 8 15 18 17 23 10 94 126 93 135 87 90 -11.8836880360481 0.651285356032479 0.12975762102522 -12.947084442575 0.0267154068770363 0.945529308221368 -12.394371505397 -0.767576938623425 0.0220948854592342 0.0683220042170424 1.51505837759159 -2.28873274119861 NA NA NA NA NA NA
"63" "cap3_Contig10054" 407 1 35.9 2 0 13 1 17 13 16 10 21 35 30 27 44 13 0 2 1 0 2 0 -12.678617910918 -0.418407406249069 0.394645439410044 -12.3221455120416 0.224139576896573 0.49754562787712 -17.2226852426993 0.155011569107564 0.909061743737592 0.678356587026052 -0.851223088716397 0.11422208682322 NA NA NA NA NA NA
"64" "cap3_Contig10055" 589 0 27.8 2 0 7 1 0 1 9 3 51 60 31 44 82 36 NA NA NA NA NA NA -13.882590715244 0.151461842791692 0.858390097715208 -11.7409162476856 0.0194544055366717 0.94692069385431 -Inf -0.429906269519527 0.999999910437966 0.0665741896108448 0.178423878661776 -1.12249363810578e-07 NA NA NA NA NA NA
"65" "cap3_Contig10056" 807 1 31.5 2 0 8 0 13 2 11 9 20 24 20 23 28 27 0 3 1 2 1 1 -13.1659130372738 0.361390735224434 0.556062528217885 -12.5021168914906 -0.303844037092638 0.371860354278147 -16.7526816134536 -1.98992904089886 0.079454254882939 -0.892994058859455 0.588700014440383 -1.75386142453323 NA NA NA NA NA NA
"66" "cap3_Contig10057" 638 1 37.6 2 1 144 2 80 6 67 10 84 2 57 0 23 0 10 0 1 0 0 0 -11.1937718760697 2.33264994518418 8.01827668091911e-08 -12.3459561607353 6.51670832624335 2.26400315674268e-27 -16.434227882335 6.08532761057584 0.00149705302709967 10.8383981867994 5.36671688775687 3.17525418161462 4.23835354594062e-08 5.97306409675212e-26 0.00143325697302745 10.5347675816027 5.48062107474603 3.18786850859254
"67" "cap3_Contig10058" 401 0 30.7 2 0 8 0 15 5 18 9 3 10 6 6 6 7 NA NA NA NA NA NA -12.9197799677349 0.377135962981917 0.500606261041069 -13.8203577893655 -0.78143754419918 0.144603872460954 -Inf -0.429906269519527 0.999999910437966 -1.45885917176154 0.673536145944682 -1.12249363810578e-07 NA NA NA NA NA NA
"68" "cap3_Contig10059" 522 5 38.9 2 0 0 0 1 0 1 0 34 39 77 89 78 61 2 5 2 2 0 2 -16.2339659724075 5.21284253811958 0.2249364157717 -11.5230497534723 -0.176563347123616 0.532653704933259 -16.2671737976719 -1.58200794640156 0.077957018702711 -0.623960228002893 1.21350601579099 -1.76266493151172 NA NA NA NA NA NA
"69" "cap3_Contig1006" 522 2 40.2 2 0 1 0 1 0 0 0 0 53 2 37 5 15 NA NA NA NA NA NA -16.2339659724075 4.32908774716882 0.38332099851141 -12.7394450777968 -3.92281436643881 1.50251293293509e-15 -Inf -0.429906269519527 0.999999910437966 -7.97673800097855 0.871793578291139 -1.12249363810578e-07 NA NA NA NA NA NA
"70" "cap3_Contig10060" 578 0 34.8 2 0 4 0 6 3 8 2 2 3 3 1 3 2 NA NA NA NA NA NA -13.7916189370382 0.567782958825798 0.473227117024358 -14.8188866194766 0.27208672414375 0.740968595529761 -Inf -0.429906269519527 0.999999910437966 0.330570945577621 0.717238224928418 -1.12249363810578e-07 NA NA NA NA NA NA
"71" "cap3_Contig10061" 412 0 39.1 2 0 0 0 1 1 0 1 11 10 9 11 14 3 NA NA NA NA NA NA -15.8285008642993 -2.21953503239464 0.205062089872332 -13.3975009385454 0.442918830985158 0.333197124082107 -Inf -0.429906269519527 0.999999910437966 0.967694183076804 -1.26726069442455 -1.12249363810578e-07 NA NA NA NA NA NA
"72" "cap3_Contig10062" 522 2 33 2 0 14 3 31 15 20 11 6 11 9 22 11 12 2 0 3 2 1 3 -12.3838183706974 -0.268218080389052 0.556372510382074 -13.1952640720505 -0.944706114902704 0.0276722860302832 -16.434227882335 -0.138562777524295 0.882213499511502 -2.20190123097114 -0.588238065657695 -0.148163800446916 NA NA NA NA NA NA
"73" "cap3_Contig10063" 509 1 36 3 0 0 0 4 0 4 0 7 3 8 12 13 2 1 0 0 1 0 0 -14.8476716112876 5.40064001531615 0.0168850596983905 -13.6512814593215 0.654932170139057 0.200800158465583 -18.1389759745735 -0.356606861589262 0.863893721772318 1.27927521175323 2.38920104366936 -0.171419755841746 NA NA NA NA NA NA
"74" "cap3_Contig10064" 616 5 40.4 2 0 3 0 2 1 7 3 153 165 109 149 121 93 4 3 4 4 7 2 -14.1545244307276 0.428405985822008 0.639787859311335 -10.7859110036308 -0.196718003160151 0.44720648368446 -15.6540693247855 0.294803093634239 0.6660491411079 -0.760080473574691 0.467995427905966 0.431576637824559 NA NA NA NA NA NA
"75" "cap3_Contig10065" 435 1 39.5 2 0 15 2 47 6 32 19 100 101 88 99 153 71 508 430 644 612 498 516 -12.1313226073707 0.556638233334306 0.223874254100318 -11.0412116665795 0.164529336252328 0.534037311161708 -10.758720186147 -0.342112821432078 0.282052074351648 0.621854857066039 1.21629056576615 -1.07572095152428 NA NA NA NA NA NA
"76" "cap3_Contig10066" 617 4 29.5 2 0 4 0 2 2 2 0 0 2 2 3 5 1 11 15 12 6 9 12 -14.6245280599734 0.270491912777991 0.821337380290855 -14.8929945916303 -0.0989973414540102 0.908297009471303 -14.6577358852378 -0.44271599594175 0.355157389882533 -0.115186865146822 0.225825195176611 -0.924631945975845 NA NA NA NA NA NA
"77" "cap3_Contig10067" 362 1 33.4 2 0 0 0 0 0 0 0 1 0 1 2 3 0 2 0 0 0 0 1 -Inf -1.75194877441084 0.999999608671935 -15.5120338000365 1.11904653143941 0.352870772041245 -17.7335108664653 0.512131744887155 0.787701690487134 0.929035339803067 -4.90456995576808e-07 0.269296285360273 NA NA NA NA NA NA
"78" "cap3_Contig10068" 682 6 33.6 2 0 8 2 12 7 14 6 25 36 35 35 46 20 6 7 7 3 9 7 -13.0352928548568 -0.242187512924526 0.663386546013792 -12.1747402203539 0.0811162890142576 0.797855883013576 -15.1685615090038 -0.0543356820726926 0.92329008606338 0.256122973739503 -0.435242321803438 -0.0962902102297298 NA NA NA NA NA NA
"79" "cap3_Contig10069" 609 3 35.8 3 0 15 2 10 11 10 3 72 121 80 144 134 69 13 2 17 6 14 5 -12.9952875202431 -0.475604300064777 0.387648676117505 -11.0282244710527 -0.360034614094089 0.175584573985544 -14.7890718872989 1.35703159200138 0.0116052915475807 -1.35447597248505 -0.863889353118004 2.5239243022546 NA NA NA NA NA NA
"80" "cap3_Contig1007" 357 1 47.3 2 0 0 0 0 2 0 3 1 216 0 216 1 254 0 0 0 1 0 3 -15.3176752405333 -7.49069799302247 0.00133802039091534 -10.9241551111585 -8.71092389094794 1.42757929524573e-65 -17.4458287940135 -6.63077572622998 0.010805394299231 -17.1022605885829 -3.20769774693028 -2.54893014042466 NA NA NA NA NA NA
"81" "cap3_Contig10070" 411 0 35.3 2 2 2 0 0 1 4 5 10 21 13 24 25 12 NA NA NA NA NA NA -14.4422065031794 -1.14514453997316 0.232775732621775 -12.8039835989343 -0.43075557013357 0.250426508951324 -Inf -0.429906269519527 0.999999910437966 -1.14931404449445 -1.19323913319747 -1.12249363810578e-07 NA NA NA NA NA NA
"82" "cap3_Contig10071" 417 1 42 2 0 2 0 0 1 2 1 32 52 30 31 77 25 1 0 3 0 0 0 -15.1353536837393 -0.50656006972067 0.712109168952389 -11.9485556124639 0.147147945164339 0.630791300034722 -17.4458287940135 5.77178675956687 0.0391874883892178 0.480613385824974 -0.369024894825722 2.06221271818248 NA NA NA NA NA NA
"83" "cap3_Contig10072" 568 2 34.3 2 0 4 1 1 1 2 3 36 50 58 65 53 63 0 3 0 1 2 2 -14.4422065031794 -1.26213051832022 0.195189383561275 -11.6741187667621 -0.445813289047552 0.121662112684753 -16.7526816134536 -2.1038273707624 0.0657663500712336 -1.54783464601062 -1.29537939200342 -1.84001285486556 NA NA NA NA NA NA
"84" "cap3_Contig10073" 579 0 38.7 2 0 1 0 9 0 5 0 58 18 62 16 59 9 NA NA NA NA NA NA -14.2190629518652 5.88739392116731 0.00212970818044778 -12.0552665672196 1.98706842934471 2.98383101862455e-09 -Inf -0.429906269519527 0.999999910437966 5.93248530556535 3.07152151113889 -1.12249363810578e-07 NA NA NA NA NA NA
"85" "cap3_Contig10074" 527 2 32.3 2 1 13 0 28 10 21 18 9 28 23 44 34 44 58 69 71 86 53 48 -12.4273034826371 -0.0300384291661658 0.94911517772417 -12.2539372620151 -1.10424659652213 0.000823228704548734 -12.8788798208456 -0.560273890526824 0.106676265136243 -3.3448641896287 -0.0638179595893055 -1.61331419035468 0.791045249671167 0.000298869110221195 0.0490836594686984 -3.61627825287846 -0.264953543967705 -1.96786424734983
"86" "cap3_Contig10075" 488 2 34.8 3 0 35 3 79 31 92 36 29 30 42 28 39 10 21 7 1 4 13 3 -11.3067122872502 0.308575042978318 0.412750506836788 -12.2761603987998 0.65381479881582 0.0470073591243715 -14.9403028570228 0.745545174418531 0.18943030165377 1.98623389280421 0.819062936289599 1.31226629089732 NA NA NA NA NA NA
"87" "cap3_Contig10076" 718 1 34.8 2 0 2 0 3 2 1 10 37 81 60 81 72 66 2 1 4 2 8 4 -14.0367413950712 -2.13120245384808 0.0080211277708126 -11.4740076684047 -0.617424754295323 0.027250676181509 -15.78760071741 0.532013249344496 0.47447381915633 -2.2079081560232 -2.65117917200526 0.715218856371268 NA NA NA NA NA NA
"88" "cap3_Contig10077" 560 1 53.4 2 0 1 0 3 1 3 1 43 92 71 65 92 58 1 1 0 3 0 3 -14.7298885756312 0.606390695115016 0.60855249055463 -11.4153111154095 -0.23861569646493 0.39032192143405 -16.7526816134536 -3.2281827543529 0.0113688188129183 -0.859033703982897 0.512140773038602 -2.53115317633281 NA NA NA NA NA NA
"89" "cap3_Contig10078" 744 4 35.6 3 0 3 0 1 4 6 3 34 79 47 64 99 69 19 4 24 3 7 0 -14.0938998089112 -0.803647983750564 0.323193074163595 -11.4866821093014 -0.513167631737825 0.0681968999223262 -14.7890718872989 2.49781598529981 4.4853063046329e-05 -1.82370356295055 -0.987917459021186 4.0809445106687 NA NA NA NA NA NA
"90" "cap3_Contig10079" 644 4 42.1 2 0 7 0 6 2 1 2 42 62 51 80 77 38 8 3 4 3 5 2 -14.0367413950712 0.00760867370443441 0.99328164792973 -11.6000107946084 -0.213876842355711 0.452930120455367 -15.6132473302652 0.652461042373986 0.341672397899056 -0.750539039480404 0.0084203051301727 0.95086601072267 NA NA NA NA NA NA
"91" "cap3_Contig1008" 460 0 37.2 2 0 12 0 9 2 19 4 9 9 14 13 27 3 NA NA NA NA NA NA -13.0984717564783 1.45295192713931 0.0327825704015438 -13.1404558355555 0.81997406077997 0.056734203991173 -Inf -0.429906269519527 0.999999910437966 1.90535297188867 2.13473612516114 -1.12249363810578e-07 NA NA NA NA NA NA
"92" "cap3_Contig10080" 498 2 32.7 3 1 99 15 151 60 246 118 52 58 57 70 92 22 26 8 5 9 6 5 -10.3918718819537 -0.00117202819413545 0.997132211035198 -11.597157725626 0.350931724072544 0.223628607570824 -14.7545857112277 0.157512313317565 0.76047107638945 1.21693589385377 -0.00359424819119667 0.3048622390701 0.763998603413152 0.390023343978326 0.83407134577874 0.859575030551728 -0.300234090436314 0.209482819676462
"93" "cap3_Contig10081" 409 1 29.8 2 2 11 0 11 2 7 8 35 28 52 34 59 27 872 419 741 482 539 266 -13.2635515068378 0.159691326899433 0.801627835235519 -11.9983584349477 0.545789267587678 0.0751809499978482 -10.7247043434134 0.469041900051863 0.140729572187972 1.77935883990599 0.25124093822068 1.47307960465222 0.919409606059385 0.153318138338230 0.187647811635360 1.42790870286602 0.101177438762269 1.31756946902418
"94" "cap3_Contig10082" 616 2 30.5 2 1 61 6 70 31 71 57 3 43 6 31 6 31 3 46 2 36 1 35 -11.2367536986433 -0.208945668351419 0.559151105633279 -12.6704522063098 -2.9759710612144 1.26018117102334e-12 -14.019938799761 -4.72173221785288 6.63059334155105e-18 -7.09860972463127 -0.584102867609192 -8.6211138683818 0.344456021569106 2.77389001447352e-13 5.85570894145415e-20 -7.30494072391158 -0.945397414736247 -9.14696202847903
"95" "cap3_Contig10083" 585 3 34.5 2 0 27 4 31 26 26 59 25 54 38 42 51 24 0 1 3 1 1 2 -11.7738215584696 -1.31401122812163 0.000763144616076803 -12.0026228337342 -0.199249469198862 0.515818671632126 -16.7526816134536 -0.476183089651128 0.658868706711736 -0.649804252634775 -3.3658273346377 -0.441475621279131 NA NA NA NA NA NA
"96" "cap3_Contig10084" 502 3 40.2 2 0 0 0 0 0 0 0 0 0 0 0 0 0 6 3 3 3 6 3 -Inf -1.75194877441084 0.999999608671935 -Inf -0.14405182194453 1 -15.6540693247855 0.282686694397291 0.678974415614136 0 -4.90456995576808e-07 0.413863036530672 NA NA NA NA NA NA
"97" "cap3_Contig10085" 653 0 43.8 5 0 21 2 16 7 19 11 183 276 254 450 312 208 NA NA NA NA NA NA -12.5963798126811 0.00100537635296066 0.99837891207629 -10.0296107549011 -0.423853340322789 0.086983334361742 -Inf -0.429906269519527 0.999999910437966 -1.71152991126411 0.00203173381042986 -1.12249363810578e-07 NA NA NA NA NA NA
"98" "cap3_Contig10086" 568 3 38.4 2 0 4 0 2 2 4 3 67 98 116 131 176 96 4 0 6 0 5 0 -14.2190629518652 -0.407566899684379 0.647973032044986 -10.9299860314693 -0.0891715886155996 0.73389154464916 -16.1240729540312 7.05638318635972 0.000117084241613629 -0.339953502007261 -0.456579895983059 3.85215213088129 NA NA NA NA NA NA
"99" "cap3_Contig10087" 495 2 44 2 0 2 0 2 2 3 1 62 63 53 59 73 25 1 1 1 0 0 1 -14.6245280599734 -0.137882873854599 0.897931243918964 -11.6438134172668 0.296129791990182 0.303547555475672 -17.4458287940135 -0.419601935196467 0.777151719895309 1.02885555656396 -0.128275132474223 -0.283032765944043 NA NA NA NA NA NA
"100" "cap3_Contig10088" 710 2 43.2 3 0 22 4 17 7 28 17 376 427 304 402 709 334 1 2 2 2 4 1 -12.3732362613669 -0.189468577089973 0.6789486292376 -9.61331130462718 0.0237756954076753 0.922247465912312 -16.3472165053454 0.0176094566278539 0.984476623561114 0.097603096103638 -0.413898244985802 0.0194568947152278 NA NA NA NA NA NA
"101" "cap3_Contig10089" 467 1 30 2 0 11 4 17 6 19 22 5 7 8 4 9 4 0 0 0 0 2 0 -12.5576653005004 -0.758384296623318 0.107361362178703 -13.8470260364476 0.40989139505636 0.449557303531479 -18.1389759745735 4.89363616315156 0.177395107154184 0.756153274917564 -1.61016718935392 1.34881900996751 NA NA NA NA NA NA
"102" "cap3_Contig1009" 371 0 36.9 2 0 4 0 3 3 3 3 99 148 117 128 136 116 NA NA NA NA NA NA -14.1545244307276 -0.7259996611366 0.392181725361633 -10.8459029142588 -0.304565968769822 0.240835221248279 -Inf -0.429906269519527 0.999999910437966 -1.17290171624661 -0.855667493690448 -1.12249363810578e-07 NA NA NA NA NA NA
"103" "cap3_Contig10090" 378 3 32.3 5 0 120 14 184 37 173 46 159 79 151 74 257 32 129 45 76 27 111 9 -10.5744837566478 0.764127090777329 0.0242667103280818 -10.835207625142 1.51182720516303 2.34454284339406e-08 -12.8481868744462 1.66179317024987 7.91558392941375e-06 5.58444011588662 2.25288009354257 4.46745450205531 NA NA NA NA NA NA
"104" "cap3_Contig10091" 483 2 40.6 2 0 7 3 11 20 6 14 0 173 0 243 2 228 0 5 2 10 0 5 -12.8162392887941 -2.09363681104424 2.64991670150933e-05 -10.9871444453093 -8.6739510333198 5.99906903602757e-64 -15.7410807017751 -3.77681115315661 1.77148852966842e-05 -16.8830248215568 -4.20163711434092 -4.291902353631 NA NA NA NA NA NA
"105" "cap3_Contig10092" 473 0 32.8 3 3 6 0 2 1 11 7 10 9 15 10 32 12 NA NA NA NA NA NA -13.6312762869631 0.112075525257262 0.879019182969736 -12.9806071346137 0.576831104292572 0.153129895177422 -Inf -0.429906269519527 0.999999910437966 1.42856293003443 0.152212693101217 -1.12249363810578e-07 NA NA NA NA NA NA
"106" "cap3_Contig10093" 755 4 41.3 4 0 3 0 6 5 4 6 23 74 25 80 38 62 26 32 5 24 17 15 -13.7490593226195 -1.03237255690165 0.138657296216713 -11.747516931717 -1.504344154727 5.2756745692726e-07 -14.0529996620219 -1.07687298436887 0.0108585158159494 -5.01600576706886 -1.48080968035676 -2.54721934246413 NA NA NA NA NA NA
"107" "cap3_Contig10094" 484 5 34.9 2 0 3 0 3 0 9 2 5 9 1 10 6 6 2 7 1 4 2 1 -14.0938998089112 1.86654024311253 0.0731802813896578 -13.8470260364476 -1.23555906197783 0.0256923593610356 -15.9989098110772 -1.62208764408683 0.0444197415929521 -2.23083049161451 1.79170469930228 -2.01010816966639 NA NA NA NA NA NA
"108" "cap3_Contig10095" 498 0 30.5 2 0 53 4 91 25 46 68 3 3 7 4 8 4 NA NA NA NA NA NA -11.2676309372078 -0.248650187700036 0.502123153409028 -14.0906481191054 0.4853783835891 0.422155191711494 -Inf -0.429906269519527 0.999999910437966 0.8026878250194 -0.67115286330907 -1.12249363810578e-07 NA NA NA NA NA NA
"109" "cap3_Contig10096" 399 3 33.8 3 0 2 1 2 9 1 7 4 14 15 13 22 6 5 4 5 2 5 5 -13.8360706996091 -3.24438699321838 1.64713633553294e-05 -13.1538788558877 0.083646196947175 0.843053768114448 -15.5740266171119 0.0235064136867506 0.971327386992314 0.197988874730471 -4.30803189999471 0.0359435292009975 NA NA NA NA NA NA
"110" "cap3_Contig10097" 576 1 40.6 3 0 0 0 0 0 0 0 1 0 1 0 0 0 NA NA NA NA NA NA -Inf -1.75194877441084 0.999999608671935 -16.7647967685319 6.34654258943427 0.0849521426651586 -Inf -0.429906269519527 0.999999910437966 1.72264831232914 -4.90456995576808e-07 -1.12249363810578e-07 NA NA NA NA NA NA
"111" "cap3_Contig10098" 480 1 31.9 4 0 58 7 119 24 97 105 56 69 56 92 66 57 1 1 0 1 1 2 -10.910955993269 -0.0525774573804587 0.882613088055014 -11.4765297378374 -0.414458800387126 0.13700101405602 -17.0403636859054 -1.48243331251302 0.236725528386496 -1.48705224049522 -0.14765748214916 -1.18321101554161 NA NA NA NA NA NA
"112" "cap3_Contig10099" 333 1 38.7 2 1 8 1 8 0 7 7 3 0 2 1 1 0 74 7 32 11 17 4 -13.4931259484823 0.189731841471837 0.785396020836603 -15.5120338000365 2.68786001006161 0.0437436434425715 -13.8553894127128 1.97183396476633 1.7546716680767e-05 2.01653900864017 0.272293932967848 4.29401935604569 0.890237097137758 0.0518494491613251 1.24791664515336e-05 1.94438161559823 0.138004201332855 4.36904392919036
"113" "cap3_Contig101" 464 1 39 2 0 2 1 3 0 0 0 26 24 13 22 61 8 0 0 0 0 1 0 -15.1353536837393 0.161501369247699 1 -12.4209913466782 0.609911467884893 0.0810147998650305 -18.8321231551334 4.71377046554033 0.335979542321556 1.74482807724222 0 0.96213948478139 NA NA NA NA NA NA
"114" "cap3_Contig1010" 601 0 40.6 2 0 2 0 2 0 1 1 173 92 229 98 279 55 NA NA NA NA NA NA -15.1353536837393 0.805511691111141 0.608770063826408 -10.6270697144457 1.34706638402704 2.85500235642677e-07 -Inf -0.429906269519527 0.999999910437966 5.13277559304075 0.511829897845586 -1.12249363810578e-07 NA NA NA NA NA NA
"115" "cap3_Contig10100" 644 6 43.6 3 0 0 0 0 0 0 0 2 0 0 0 0 1 2 2 3 3 3 4 -Inf -1.75194877441084 0.999999608671935 -16.3593316604237 0.877770218554636 0.613225950744004 -15.9989098110772 -0.60607056478983 0.431130750409299 0.50547400665489 -4.90456995576808e-07 -0.787258171361126 NA NA NA NA NA NA
"116" "cap3_Contig10101" 360 1 36.1 2 0 2 0 5 0 1 2 79 38 113 59 80 25 0 0 14 4 1 0 -14.6245280599734 0.579164994134548 0.622649399784812 -11.4815930397939 1.09069902208735 0.000143355326114787 -15.887684175967 1.57182201344043 0.0808019822155771 3.80230632115129 0.492098942525919 1.746051621496 NA NA NA NA NA NA
"117" "cap3_Contig10102" 428 0 30.8 2 0 4 0 1 0 2 3 1 0 0 1 0 0 NA NA NA NA NA NA -14.6245280599734 -0.267309805293929 0.812005880972581 -16.7647967685319 0.218122542821461 0.914796223973971 -Inf -0.429906269519527 0.999999910437966 0.106990868599934 -0.237839113257674 -1.12249363810578e-07 NA NA NA NA NA NA
"118" "cap3_Contig10103" 504 3 37.5 2 0 51 0 7 1 44 14 1148 279 1284 418 1505 367 56 5 74 9 43 14 -12.1649392181696 1.46085217107265 0.00620707157008636 -8.94055077767296 1.75250062417397 2.31543855080742e-12 -13.5288182470743 2.20260879436739 2.07146723684165e-07 7.01403353767807 2.73663714682597 5.19280715313348 NA NA NA NA NA NA
"119" "cap3_Contig10104" 503 0 41.9 2 0 50 5 64 20 103 44 23 23 27 29 54 32 NA NA NA NA NA NA -11.2711213421475 0.358438622812316 0.335802238441696 -12.2215019862619 0.0560894392374964 0.861212816409326 -Inf -0.429906269519527 0.999999910437966 0.174830506965318 0.96249256049236 -1.12249363810578e-07 NA NA NA NA NA NA
"120" "cap3_Contig10105" 525 0 36.6 2 0 1 0 3 0 6 0 14 6 9 7 15 6 NA NA NA NA NA NA -14.6245280599734 5.83156243247204 0.00788221303190565 -13.4148926812573 0.84402506329589 0.0702875388559736 -Inf -0.429906269519527 0.999999910437966 1.81005319147169 2.65707403736914 -1.12249363810578e-07 NA NA NA NA NA NA
"121" "cap3_Contig10106" 621 1 35.7 2 0 2 0 1 0 2 1 12 17 9 24 17 18 NA NA NA NA NA NA -15.1353536837393 0.967168951717872 0.537968519237042 -12.8832329705885 -0.818580688831478 0.0328318474262086 -Inf -0.429906269519527 0.999999910437966 -2.13413358440098 0.615887883065795 -1.12249363810578e-07 NA NA NA NA NA NA
"122" "cap3_Contig10107" 636 1 31.8 2 1 31 1 25 20 32 31 16 21 23 21 40 20 0 0 0 0 0 0 -11.9854707303581 -0.520206859543184 0.206050205901168 -12.5091840587137 0.109527071989713 0.750229229642423 -Inf -0.429906269519527 0.999999910437966 0.3183371204466 -1.26450115643635 -1.12249363810578e-07 0.101504622242404 0.989477018674363 0.999999880804117 0.0131889836212051 -1.63760259091586 -1.49389884783105e-07
"123" "cap3_Contig10108" 815 1 28.3 2 2 24 1 24 15 43 16 107 136 128 129 217 126 1 0 0 0 0 1 -12.114928797595 0.195510735966715 0.656739339616793 -10.72097699109 -0.00250644105755154 0.99221627280462 -18.1389759745735 -0.481771143256439 0.816472524417215 -0.00975561007613592 0.444419469676128 -0.232084318491882 0.778054524858375 0.684433567037189 0.763869526088503 -0.406420625989471 0.281855223050142 -0.300403327192348
"124" "cap3_Contig10109" 517 2 34.8 2 0 4 0 9 0 2 2 5 5 6 8 14 3 0 6 13 7 8 5 -14.0938998089112 1.40034435325086 0.182146655502128 -13.7443718823876 0.426732670024987 0.41808950898112 -15.1685615090038 -0.354117005661952 0.538295176729443 0.809740198871647 1.33417455810503 -0.615393055103776 NA NA NA NA NA NA
"125" "cap3_Contig1011" 536 2 33.4 3 0 3 1 10 2 4 2 22 17 15 19 23 9 2 1 1 0 2 1 -13.8360706996091 0.289069341012387 0.719979541209921 -12.8039835989343 0.319129584952622 0.393246528295229 -16.8862130060781 0.880137091787389 0.468231819417607 0.853744578541326 0.35848613610559 0.725358999222048 NA NA NA NA NA NA
"126" "cap3_Contig10110" 692 3 42.1 2 0 1 4 1 21 1 33 4 343 1 355 2 369 1 2 1 3 1 5 -12.8162392887941 -5.60802393377038 1.33596696407914e-17 -10.478798674023 -7.46686844723746 6.66112324703834e-72 -16.2671737976719 -2.17572817375122 0.0187231956665632 -17.9317810864972 -8.54053942684624 -2.35099678422828 NA NA NA NA NA NA
"127" "cap3_Contig10111" 460 1 33.7 2 0 1 0 0 0 0 0 0 0 0 0 0 0 0 1 2 0 1 0 -16.9271131529674 2.90875152184553 0.669455951642461 -Inf -0.14405182194453 1 -17.4458287940135 1.15915458459521 0.472159197562568 0 0.426894802128193 0.718970335449214 NA NA NA NA NA NA
"128" "cap3_Contig10112" 619 1 36.7 2 0 0 0 3 0 4 0 1 1 1 0 0 0 0 1 0 1 0 1 -14.9812030039121 5.45205929720562 0.0231459152780138 -16.3593316604237 1.22808108094438 0.47023929910898 -17.7335108664653 -7.40238629950127 0.0262305823741636 0.72208975085719 2.27101755461059 -2.22278082957675 NA NA NA NA NA NA
"129" "cap3_Contig10113" 415 2 33.5 2 0 13 1 22 3 11 13 39 38 39 66 61 33 85 49 59 42 60 39 -12.7839784265759 0.101453743154086 0.84943109074661 -11.8375430833747 -0.103511137875154 0.726921687374216 -13.0209821621567 0.209395938485521 0.553006078698119 -0.349223283757503 0.189844363763652 0.593261621720654 NA NA NA NA NA NA
"130" "cap3_Contig10114" 477 1 26.8 2 0 0 0 4 1 3 7 3 0 3 1 3 0 NA NA NA NA NA NA -14.2190629518652 -1.08746795804511 0.198462045774632 -15.1553588560978 3.13092722119112 0.0102119272098382 -Inf -0.429906269519527 0.999999910437966 2.56856936536717 -1.28594560588713 -1.12249363810578e-07 NA NA NA NA NA NA
"131" "cap3_Contig10115" 385 1 38.2 2 1 0 2 1 4 2 42 1 167 0 162 2 229 0 146 0 103 0 336 -12.9952875202431 -4.95905945146161 2.04623379928066e-11 -11.1282230435692 -7.8845254467762 1.5228093588033e-58 -12.4605113079016 -11.7857907471299 5.08629483846325e-48 -16.1318927913008 -6.7026856290165 -14.5594532787726 8.96955873994293e-13 5.8731812916968e-59 2.83147999101829e-54 -16.1906220636983 -7.14545911316145 -15.5130403286196
"132" "cap3_Contig10116" 524 0 43.9 2 0 1 0 3 1 10 1 77 144 117 133 124 52 NA NA NA NA NA NA -14.1545244307276 1.80007968990696 0.0843717465543514 -10.985597654591 -0.0981076433346782 0.71175629195484 -Inf -0.429906269519527 0.999999910437966 -0.369498364556312 1.72586475613514 -1.12249363810578e-07 NA NA NA NA NA NA
"133" "cap3_Contig10117" 520 4 34 2 1 12 3 9 6 14 11 8 11 7 17 9 15 0 0 1 2 2 1 -12.9197799677349 -0.686181168436059 0.191036683909372 -13.2532513297009 -1.01585222209547 0.0195234689387956 -17.0403636859054 -0.451569383768439 0.716602639644976 -2.33538209498402 -1.30751847684139 -0.363003004890061 0.130528272632236 0.0105510369998231 0.657669155321729 -2.55722690129920 -1.51202197362579 -0.443133527939094
"134" "cap3_Contig10118" 737 5 41.5 2 0 11 2 6 4 13 14 74 74 96 107 160 51 2 0 4 0 2 0 -13.0150901475393 -0.790969051727338 0.149692124306718 -11.1264420991982 0.347159730655125 0.197502161152295 -16.7526816134536 6.66341479348811 0.00392066824441724 1.28870069394256 -1.44061979727475 2.88447505027434 NA NA NA NA NA NA
"135" "cap3_Contig10119" 431 0 30.9 2 0 2 1 3 1 1 2 2 4 9 5 8 4 NA NA NA NA NA NA -14.6245280599734 -1.07737735406314 0.301259490793903 -13.9922080462921 0.327927388222066 0.571018273040587 -Inf -0.429906269519527 0.999999910437966 0.566552472760806 -1.03373623016092 -1.12249363810578e-07 NA NA NA NA NA NA
"136" "cap3_Contig1012" 530 0 40.4 2 0 7 1 10 4 12 6 72 97 126 178 130 63 NA NA NA NA NA NA -13.2382336988535 0.0602705994406244 0.921659783553477 -10.9566542785515 -0.113240103473862 0.668094736430616 -Inf -0.429906269519527 0.999999910437966 -0.428764334592096 0.098343190203072 -1.12249363810578e-07 NA NA NA NA NA NA
"137" "cap3_Contig10120" 441 2 33.8 4 0 3 2 8 2 12 5 4 7 9 10 20 6 9 10 10 5 7 1 -13.4613772501677 0.049325723226633 0.941013114088102 -13.4325922583567 0.211320633360192 0.652261583176775 -15.09445353685 0.390786515122529 0.488515682100947 0.450622589091566 0.0739965705473467 0.692671573853203 NA NA NA NA NA NA
"138" "cap3_Contig10121" 465 2 31.6 2 0 96 11 139 58 175 105 23 23 14 15 36 22 24 10 7 14 21 14 -10.5572121701392 -0.0499363921291472 0.87984815582118 -12.5675948208701 0.0532467991484252 0.879001960766404 -14.3323134848031 -0.0633954921032669 0.886850332556207 0.152234529468619 -0.1511617078822 -0.142290775396802 NA NA NA NA NA NA
"139" "cap3_Contig10122" 430 1 32.8 2 0 3 0 1 0 0 0 3 3 2 0 5 0 1 0 2 0 1 1 -15.5408187918475 3.74086935139312 0.288558230630932 -14.8929945916303 1.65994306367067 0.0749519571469359 -17.2226852426993 1.56974029260318 0.298146854234876 1.78075822212624 1.06128977607956 1.04041560621097 NA NA NA NA NA NA
"140" "cap3_Contig10123" 632 1 41.3 4 0 9 0 30 5 29 8 39 23 57 25 52 19 17 4 20 3 18 3 -12.532663998295 1.2392907745097 0.0209096162951208 -12.0873059209642 1.00573535342269 0.00154125550740014 -14.6577358852378 2.03261917641557 0.000208551948156512 3.16680137438663 2.30961251168151 3.7084255623457 NA NA NA NA NA NA
"141" "cap3_Contig10124" 480 2 39.8 6 0 17 1 16 1 14 5 45 118 50 94 93 98 2 3 9 2 3 0 -12.9381291064031 1.27935861661335 0.0445971085185869 -11.2473438720672 -0.9371099850191 0.000613505766904989 -15.887684175967 1.07580870264971 0.179970126601564 -3.42557223757618 2.00843479511459 1.34084701941952 NA NA NA NA NA NA
"142" "cap3_Contig10125" 421 5 32.5 2 0 0 0 0 0 1 0 12 10 16 10 26 8 1 2 0 0 4 4 -16.9271131529674 4.96463580720881 0.345583543772171 -13.0512247018276 0.741741795955797 0.0713356291062828 -16.434227882335 -0.811116299372654 0.399461071054721 1.80333493603258 0.943190359109675 -0.842584127792951 NA NA NA NA NA NA
"143" "cap3_Contig10126" 470 2 41.9 2 0 0 0 0 4 0 11 0 215 0 166 1 170 0 10 0 12 0 6 -14.2190629518652 -7.75828079981199 2.91234009078186e-07 -11.1443959028148 -9.3424169116043 6.5200464245566e-61 -15.4999186449582 -8.35217901212808 8.8542795738908e-10 -16.4652428437729 -5.12903318304045 -6.12880278449768 NA NA NA NA NA NA
"144" "cap3_Contig10127" 426 3 34.7 2 0 8 0 16 2 9 9 17 35 24 27 31 21 29 12 27 13 23 26 -13.1429235190491 0.352123487579678 0.564331507194335 -12.4145188321726 -0.355673377924019 0.287438372794358 -13.9645887046778 0.244016693782767 0.552684380096648 -1.06375793262983 0.576419736595475 0.593742458935306 NA NA NA NA NA NA
"145" "cap3_Contig10128" 472 2 32.8 2 0 178 15 499 99 404 232 12 9 15 14 31 4 0 1 0 0 1 0 -9.66378353549056 0.478899412936251 0.13079338269798 -13.0152926926015 0.917702144208813 0.0266586490595186 -18.1389759745735 -0.481862613249239 0.816848124457776 2.21647995711444 1.5109806431487 -0.231600750612078 NA NA NA NA NA NA
"146" "cap3_Contig10129" 289 0 37.4 2 1 6 0 5 2 2 5 1 2 1 1 1 2 NA NA NA NA NA NA -13.9313808794134 -0.640632887517375 0.416248223071209 -15.378502407412 -0.933696296474363 0.386338187952849 -Inf -0.429906269519527 0.999999910437966 -0.866277160772808 -0.81294738855784 -1.12249363810578e-07 NA NA NA NA NA NA
"147" "cap3_Contig1013" 661 4 46.1 3 0 0 0 0 0 1 0 151 90 146 87 319 34 3 3 8 1 9 0 -16.9271131529674 4.96463580720881 0.345583543772171 -10.7401392540682 1.3927044129976 2.38483876936815e-07 -15.6540693247855 1.86488216668205 0.0167305859250597 5.16652691293935 0.943190359109675 2.39257549087264 NA NA NA NA NA NA
"148" "cap3_Contig10130" 421 2 37.1 2 0 2 2 2 3 2 25 0 13 2 19 0 26 0 63 1 25 1 84 -13.3435942145113 -3.44814290903538 4.63559201264796e-07 -13.3635993868698 -5.1790401224475 3.95523588770012e-14 -13.6730678559189 -6.87264802547038 1.02267860140769e-25 -7.56245775776784 -5.04081261583765 -10.4840503533908 NA NA NA NA NA NA
"149" "cap3_Contig10131" 803 2 36.4 3 0 3 0 2 2 4 3 33 36 24 40 41 34 1 0 21 18 39 21 -14.2880558233521 -0.475454681610927 0.599590924729883 -12.1204058693905 -0.340415366158663 0.274498163073547 -14.2269529691453 0.184183248392665 0.701756173955694 -1.09276233448191 -0.524988874939186 0.382950894719383 NA NA NA NA NA NA
"150" "cap3_Contig10132" 299 0 32.1 2 0 1 1 3 0 2 0 1 0 0 2 5 1 NA NA NA NA NA NA -14.9812030039121 1.03117184708131 0.492740040542645 -15.2607193717556 0.48973998941652 0.644464842620138 -Inf -0.429906269519527 0.999999910437966 0.461465256440063 0.685957291626239 -1.12249363810578e-07 NA NA NA NA NA NA
"151" "cap3_Contig10133" 530 4 34.3 2 0 0 2 0 27 0 67 0 70 0 63 0 103 2 307 2 152 0 356 -12.3627649614996 -9.95811101024873 3.71804384486068e-25 -11.9941121440662 -10.0554825788005 9.19431710625842e-42 -12.1240390712803 -8.07092476140314 1.03900653422069e-48 -13.5390719307183 -10.3613176484374 -14.6676371150163 NA NA NA NA NA NA
"152" "cap3_Contig10134" 675 2 32.4 2 0 3 2 1 10 4 13 5 59 5 58 12 60 1 6 0 5 1 9 -13.4306055915009 -3.07121560294491 1.43846477938542e-06 -12.1646391243674 -3.26942348174732 2.58129573653118e-18 -15.7410807017751 -3.7944776373768 1.38337480416215e-05 -8.72847496402625 -4.81959980490389 -4.34648345583828 NA NA NA NA NA NA
"153" "cap3_Contig10135" 323 1 37.2 2 0 0 0 5 2 7 2 105 147 90 125 137 144 10 3 5 4 10 3 -14.1545244307276 0.511773452199327 0.544379345575576 -10.8405409711174 -0.492301989036136 0.0587098503374267 -15.276775093644 0.86355148537233 0.159061931916376 -1.89035984238924 0.606203926763592 1.40823352598929 NA NA NA NA NA NA
"154" "cap3_Contig10136" 396 2 36.9 2 0 2 0 1 1 3 2 6 11 7 13 21 7 2 1 0 0 5 2 -14.7298885756312 -0.285338228783127 0.79889068238291 -13.2835566791962 -0.145936058665449 0.74043736966859 -16.5295380621394 0.69816894729817 0.50988518931465 -0.331274210403235 -0.254783030703495 0.65901647494631 NA NA NA NA NA NA
"155" "cap3_Contig10137" 428 3 31.8 2 0 6 0 6 3 4 6 13 3 13 2 8 0 0 2 2 0 0 1 -13.7082373280992 -0.568741050208778 0.423605495263279 -13.7943823029622 2.83504359774531 7.68319310040573e-06 -17.2226852426993 -1.00368609739443 0.454363091735476 4.47382694866659 -0.80018176153086 -0.748160933738461 NA NA NA NA NA NA
"156" "cap3_Contig10138" 760 3 37.4 2 0 5 0 11 2 5 6 14 28 24 35 37 27 6 14 8 3 5 8 -13.5598173229809 0.0896942262546321 0.897764690591702 -12.3519984751913 -0.492652702011732 0.136240325883556 -15.0479335212151 -0.753595220866921 0.166498109357778 -1.48993880958093 0.128485603427811 -1.38354405316077 NA NA NA NA NA NA
"157" "cap3_Contig10139" 473 1 41 2 1 3 1 1 3 0 9 6 101 3 83 0 99 0 1 0 0 0 0 -14.0938998089112 -3.29999343780565 0.000112519651833333 -11.7811901468236 -5.14110308546643 1.98537978887915e-34 -18.8321231551334 -5.71504972514864 0.212708662270422 -12.2364457316437 -3.86187605158834 -1.24615182291498 4.92425739465333e-05 3.91648740334812e-35 0.205820304212805 -12.3675367329693 -4.05919313153151 -1.26514234921038
"158" "cap3_Contig1014" 838 3 40.6 2 0 3 0 0 0 1 1 115 52 106 58 87 26 2 3 4 2 4 2 -15.3176752405333 0.154874138978657 1 -11.3621193866596 1.12337957504098 6.88739319060837e-05 -15.9989098110772 0.0746102207944804 0.923531023041055 3.98014263109322 0 0.0959868417836644 NA NA NA NA NA NA
"159" "cap3_Contig10140" 424 3 42.9 2 0 8 4 4 20 4 79 2 110 0 35 0 47 5 535 2 211 3 384 -12.1479896598559 -3.79799019399381 6.13553292271334e-15 -12.1900857900285 -6.72049448930087 1.85103931574632e-31 -11.7933396137449 -7.26117260810274 8.06724737995614e-50 -11.6682911840849 -7.80112987017939 -14.840069388261 NA NA NA NA NA NA
"160" "cap3_Contig10141" 670 2 34.5 2 0 6 0 7 6 17 4 22 28 24 37 37 17 11 2 6 0 1 0 -13.2382336988535 0.331482344778167 0.596062336660601 -12.3519984751913 -0.106999937072531 0.745832467255448 -15.8363908815794 2.84533588016761 0.00294205883450032 -0.324139441831425 0.530071531132323 2.97372785358874 NA NA NA NA NA NA
"161" "cap3_Contig10142" 394 1 35.3 2 0 21 2 23 7 24 3 7 18 19 10 24 2 4 6 1 1 4 0 -12.5450865182935 0.992645359655245 0.0627464756088977 -13.075917314418 0.654992518368353 0.117586247249031 -16.0595344328936 0.036058113594829 0.964851154771677 1.56498576439496 1.86098372103066 0.0440668025780881 NA NA NA NA NA NA
"162" "cap3_Contig10143" 625 0 42.2 4 0 0 8 1 11 2 98 2 247 4 204 0 335 NA NA NA NA NA NA -12.1396214101854 -6.40115859216194 1.11633358255726e-23 -10.7833825572774 -7.25106235538135 4.4988317405689e-63 -Inf -0.429906269519527 0.999999910437966 -16.7636815576766 -10.0307781134798 -1.12249363810578e-07 NA NA NA NA NA NA
"163" "cap3_Contig10144" 515 3 41.7 2 0 4 1 0 2 6 1 70 69 98 91 122 70 25 14 48 33 36 15 -14.2880558233521 -0.290597934004632 0.760681228748705 -11.2041151375164 0.163348746363317 0.543995243435271 -13.6904595986308 0.433958605040955 0.269455636702184 0.606782529942739 -0.304586335177732 1.10431703287194 NA NA NA NA NA NA
"164" "cap3_Contig10145" 531 2 34.1 2 1 25 6 42 12 35 21 173 233 243 190 230 163 8 2 2 3 3 0 -11.9783532625892 -0.0904438051874322 0.826520511300342 -10.3415498049984 -0.00212413472418745 0.993265609053357 -15.9417513972372 0.966271350139915 0.233524478513513 -0.00844040759501525 -0.219166293200756 1.1913289363811 0.677814380990814 0.680992872314453 0.254967953978043 -0.411108643483602 -0.415447444435401 1.13836535583988
"165" "cap3_Contig10146" 356 1 28.9 2 0 3 1 8 1 3 3 2 5 4 6 7 2 2 1 1 0 1 0 -13.982674173801 0.00381700158538512 0.99635792012066 -14.1998474110704 -0.16619975325454 0.790638018294338 -17.2226852426993 1.62098358810847 0.284823674041836 -0.265482202718949 0.00456468605386741 1.0695460859974 NA NA NA NA NA NA
"166" "cap3_Contig10147" 457 0 28 2 0 17 3 23 11 31 20 36 69 36 99 46 51 NA NA NA NA NA NA -12.2731528028099 -0.276275827605435 0.532535637749821 -11.6378610187395 -0.998020959638104 0.000570498232971373 -Inf -0.429906269519527 0.999999910437966 -3.44526573778348 -0.624140013497511 -1.12249363810578e-07 NA NA NA NA NA NA
"167" "cap3_Contig10148" 481 1 30.8 2 0 6 0 8 5 13 7 9 13 5 13 5 7 2 0 1 0 2 0 -13.2635515068378 -0.0444336766562477 0.94201830929638 -13.5067002305104 -0.86001187100679 0.0719311865162913 -17.2226852426993 6.47570747950387 0.02255218728567 -1.79955338949753 -0.0727333500792248 2.28093679431346 NA NA NA NA NA NA
"168" "cap3_Contig10149" 385 1 36.6 3 0 13 2 27 14 27 22 23 38 25 35 63 30 11 13 18 12 22 12 -12.2731528028099 -0.443923308942296 0.313760131372727 -12.09196793407 -0.171432903060313 0.583740184508867 -14.3547863406552 0.000224814549130773 0.999593081463859 -0.547929685632001 -1.00736348634088 0.00050999677618967 NA NA NA NA NA NA
"169" "cap3_Contig1015" 645 3 42.5 3 0 0 0 1 0 1 1 40 51 67 68 109 51 1 1 0 0 0 1 -15.8285008642993 0.0742757274512483 1 -11.502106579627 0.104047202385753 0.711387075701687 -17.7335108664653 -1.47580622808666 0.402089761044148 0.369993846036444 0 -0.837894850661351 NA NA NA NA NA NA
"170" "cap3_Contig10150" 640 0 32.8 4 0 46 7 80 20 49 63 390 304 434 460 736 156 NA NA NA NA NA NA -11.3473833269812 -0.329281703987814 0.372433549590411 -9.64193010993283 0.685481791510045 0.00578772081278098 -Inf -0.429906269519527 0.999999910437966 2.75957156976139 -0.89192422404164 -1.12249363810578e-07 NA NA NA NA NA NA
"171" "cap3_Contig10151" 405 0 33.8 2 1 0 0 1 0 4 0 4 3 2 3 5 2 NA NA NA NA NA NA -15.3176752405333 5.1770986773162 0.0457407356492077 -14.5135049699254 0.296551983113004 0.680162421853184 -Inf -0.429906269519527 0.999999910437966 0.412241500277398 1.99777798001468 -1.12249363810578e-07 NA NA NA NA NA NA
"172" "cap3_Contig10152" 414 0 33.3 2 0 28 4 38 16 33 24 5 5 2 3 13 2 NA NA NA NA NA NA -11.9642685227075 -0.236658940077333 0.562639631044341 -14.0567465674297 0.693904565577717 0.258731378063753 -Inf -0.429906269519527 0.999999910437966 1.12939467528158 -0.57892522161053 -1.12249363810578e-07 NA NA NA NA NA NA
"173" "cap3_Contig10153" 411 1 48.7 2 0 23 1 54 13 38 10 49 59 77 62 58 17 5 2 3 3 3 1 -11.9926392198367 0.951990710956046 0.034966112016567 -11.6833924035474 0.425813207989178 0.145628602160967 -15.9989098110772 0.469379845841107 0.553590304545259 1.45514688342194 2.10875063092636 0.592388740180808 NA NA NA NA NA NA
"174" "cap3_Contig10154" 421 0 33.5 2 0 12 5 31 15 18 16 11 32 25 26 21 21 NA NA NA NA NA NA -12.352402174464 -0.742745980008637 0.0916860189773002 -12.5452890633558 -0.63113348195474 0.069362404770811 -Inf -0.429906269519527 0.999999910437966 -1.81605194158332 -1.68657023691881 -1.12249363810578e-07 NA NA NA NA NA NA
"175" "cap3_Contig10155" 421 1 34.4 3 1 33 1 42 3 59 4 5 3 7 1 20 0 0 0 0 0 1 0 -11.9712860953661 2.72147626673936 7.23961606677032e-07 -13.8744250106357 2.68209776947789 9.5003063785604e-05 -18.8321231551334 4.71377046554033 0.335979542321556 3.9030118134401 4.95482300085151 0.96213948478139 3.4655049423256e-07 0.000208782215209764 0.367062562666545 3.70814607203663 5.09619372918832 0.90198927942165
"176" "cap3_Contig10156" 833 3 40.2 2 0 1 0 0 0 1 1 34 32 57 56 139 60 1 2 2 0 2 0 -15.8285008642993 -0.330266644840304 0.847558228797383 -11.5230497534723 0.294010463033487 0.304677952923455 -16.8862130060781 0.935544549403393 0.439254025638539 1.02645332659571 -0.192234875276657 0.773453521149166 NA NA NA NA NA NA
"177" "cap3_Contig10157" 588 1 33.5 2 0 2 0 6 4 3 5 107 373 113 235 242 282 2 1 0 0 0 0 -13.9313808794134 -0.973252300468306 0.195303528335588 -10.2486036924889 -1.17010540835533 4.11238313543842e-06 -17.7335108664653 0.611063543702307 0.747555478713835 -4.60562022327276 -1.29504841514118 0.321864327600907 NA NA NA NA NA NA
"178" "cap3_Contig10158" 483 1 29.8 2 0 12 2 29 5 32 8 83 67 65 113 102 53 93 101 73 95 75 73 -12.4497763384892 0.964231689873532 0.0604566943892194 -11.2779272954393 0.00190324700674586 0.994451235928618 -12.597712429415 -0.582935542834712 0.0855362799446284 0.00695440051162535 1.87744817228803 -1.71942903048964 NA NA NA NA NA NA
"179" "cap3_Contig10159" 402 7 43.8 2 2 0 0 0 0 0 0 0 0 0 0 0 0 3 0 4 0 0 1 -Inf -1.75194877441084 0.999999608671935 -Inf -0.14405182194453 1 -16.7526816134536 2.3707178991164 0.0766945316944542 0 -4.90456995576808e-07 1.77019578241301 0.999999593120006 0.99999985766172 0.0781000856119525 -1.78394578530436e-07 -5.09948448848365e-07 1.76181780417100
"180" "cap3_Contig1016" 467 1 34.9 2 0 3 1 13 1 12 4 75 115 78 110 130 83 9 1 3 2 4 1 -13.4007526283512 1.01090903428955 0.154665097937905 -11.0761279316858 -0.298650350215201 0.26025003654107 -15.8363908815794 1.54254232632972 0.0581681435821588 -1.12580034872622 1.42324516146817 1.89442859735737 NA NA NA NA NA NA
"181" "cap3_Contig10160" 692 4 32.7 2 0 16 1 31 8 36 11 90 37 91 55 93 37 307 121 301 120 309 74 -12.2923841647378 0.791913642302385 0.0995688711459788 -11.4590073871452 0.9686457480915 0.000638787823355103 -11.7157290110399 1.14354000573874 0.000547470742136381 3.41458703053122 1.64694733560603 3.45638599257996 NA NA NA NA NA NA
"182" "cap3_Contig10161" 503 5 37 2 0 1 1 2 1 7 1 2 13 9 19 18 13 0 1 1 0 0 0 -14.3621637955059 0.496527056079177 0.62195499101669 -13.1538788558877 -0.96587810557602 0.0235259824602115 -18.1389759745735 -0.356638478197482 0.864302857373682 -2.26478327184888 0.493081515623129 -0.170899414090244 NA NA NA NA NA NA
"183" "cap3_Contig10162" 242 1 31.8 2 0 28 4 80 22 48 25 0 4 3 1 8 3 0 0 0 0 0 0 -11.594394359702 0.222352317032838 0.571163731971024 -14.5135049699254 0.0326686025583268 0.964419158015201 -Inf -0.429906269519527 0.999999910437966 0.0446087626682833 0.56633844293804 -1.12249363810578e-07 NA NA NA NA NA NA
"184" "cap3_Contig10163" 451 3 34.4 2 0 7 1 11 10 10 15 17 10 24 40 14 12 183 89 165 98 167 87 -12.9381291064031 -1.17468108173971 0.023912665362453 -12.6957700142941 -0.14345560014156 0.696583975608608 -12.1613568342875 0.481005893096316 0.14687198486108 -0.389935860784236 -2.25852953491481 1.45066923952817 NA NA NA NA NA NA
"185" "cap3_Contig10164" 478 1 37.7 2 0 1 0 5 1 2 0 13 10 15 14 23 2 1 0 0 1 0 0 -14.7298885756312 1.66036651357755 0.234666300502564 -13.1141385272382 0.911164699268634 0.0317889917165531 -18.1389759745735 -0.356606861589262 0.863893721772318 2.14705388848678 1.18842426694445 -0.171419755841746 NA NA NA NA NA NA
"186" "cap3_Contig10165" 471 2 39.3 2 1 0 0 2 1 1 0 35 52 44 67 74 24 1 2 0 0 1 0 -15.5408187918475 0.332512163261635 0.841208261714417 -11.7675844947678 -0.0180559611866302 0.951245666439764 -17.4458287940135 -0.387322471222982 0.796949386869359 -0.0611425701920726 0.20034820864778 -0.257297157146092 0.87486278960913 0.692873320381118 0.742476886363894 -0.394958764323354 0.157484795749277 -0.328575080063736
"187" "cap3_Contig10166" 607 3 37.1 2 0 9 2 13 5 3 7 2 3 5 1 5 0 11 8 22 7 7 3 -13.2635515068378 -0.845904721930816 0.157093395353755 -14.6853552268521 1.51483236238667 0.0675613951290314 -14.771680144587 0.719902294575417 0.167163216326902 1.82792109149878 -1.41491508215548 1.38137653672518 NA NA NA NA NA NA
"188" "cap3_Contig10167" 477 2 34.4 2 0 2 1 2 1 4 3 11 35 12 32 35 24 1 2 2 0 1 0 -14.3621637955059 -0.687663197305769 0.459015109712619 -12.4539976431464 -0.932882141338953 0.00684340029256899 -17.0403636859054 0.64686238047203 0.611335381694898 -2.70437018662202 -0.740469585023678 0.508168211907145 NA NA NA NA NA NA
"189" "cap3_Contig10168" 398 1 26.1 2 1 63 14 55 38 84 135 72 81 84 94 122 120 199 237 247 203 273 126 -10.963533809349 -1.10750932700824 0.00116135838807504 -11.1070582323771 -0.2623715477874 0.326765391668794 -11.6736091578041 -0.050592157746839 0.877096175706719 -0.98064995305377 -3.24820432971909 -0.154651362425637 8.21151605184342e-05 0.179922956835133 0.661517406794042 -1.34099228697550 -3.93814151978241 -0.43781912388586
"190" "cap3_Contig10169" 395 1 31.4 2 0 1 0 4 0 2 1 6 7 7 8 13 6 4 5 1 0 1 1 -14.8476716112876 1.56434765654606 0.272954847434402 -13.6077963473818 0.0943301914999923 0.847877487308137 -16.3472165053454 -0.355648327838464 0.702033608130849 0.19182729802816 1.09628322668203 -0.382576755067361 NA NA NA NA NA NA
"191" "cap3_Contig1017" 454 0 42.5 2 0 0 0 0 0 0 0 0 0 1 0 0 1 NA NA NA NA NA NA -Inf -1.75194877441084 0.999999608671935 -16.7647967685319 -0.353444394906224 0.861373033431337 -Inf -0.429906269519527 0.999999910437966 -0.174626615937622 -4.90456995576808e-07 -1.12249363810578e-07 NA NA NA NA NA NA
"192" "cap3_Contig10170" 336 0 41.7 2 0 0 0 0 0 2 0 16 17 32 30 19 16 NA NA NA NA NA NA -16.2339659724075 4.5231091760167 0.194099146020926 -12.5904094986363 -0.0279801330113314 0.936560330417576 -Inf -0.429906269519527 0.999999910437966 -0.0795937950195503 1.29854784666854 -1.12249363810578e-07 NA NA NA NA NA NA
"193" "cap3_Contig10171" 471 4 31.8 2 0 5 1 7 5 10 7 8 13 13 14 15 11 14 17 25 31 28 27 -13.371765091478 -0.556455315823897 0.366412180735294 -13.1538788558877 -0.252082825036489 0.543183686813001 -13.8762960975321 -0.604902601027236 0.129881884486996 -0.608005710011112 -0.903214279426833 -1.51456782881735 NA NA NA NA NA NA
"194" "cap3_Contig10172" 386 3 35.5 2 0 3 0 2 1 4 1 4 14 6 9 12 9 3 0 3 3 2 3 -14.529217880169 0.80211739119708 0.484939436819509 -13.4689599025276 -0.765532645750369 0.103395561082887 -16.1930658255182 0.025685122785131 0.97572576733697 -1.62861021190673 0.698380229968997 0.0304279336471631 NA NA NA NA NA NA
"195" "cap3_Contig10173" 371 1 37.7 4 0 2 0 3 2 3 1 28 40 34 49 47 31 17 13 11 9 22 4 -14.529217880169 0.0656434856829341 0.949958053261287 -12.0242219455376 -0.293192326517494 0.337500527906378 -14.5013898148471 0.527025747403625 0.264470940230935 -0.959115569203203 0.0627594539336526 1.11588598827411 NA NA NA NA NA NA
"196" "cap3_Contig10174" 634 2 42.7 4 0 16 0 27 3 28 8 127 82 172 130 307 41 5 6 12 3 13 0 -12.5203939057031 1.49094339663799 0.0068895823559617 -10.7021750271076 1.13693026385558 1.99388636655768e-05 -15.1685615090038 1.31771836039527 0.0318576041893265 4.26557430745585 2.70213480207758 2.14619274476912 NA NA NA NA NA NA
"197" "cap3_Contig10175" 384 2 39.8 2 1 2 3 4 11 1 24 1 325 0 303 0 405 1 273 3 105 1 140 -13.1204506631971 -3.79030105464205 5.10136034212382e-10 -10.5167538940235 -10.2960745937281 9.59121458395852e-79 -12.5725416910685 -7.05162868528596 1.2849499187242e-39 -18.787314242831 -6.21595444516711 -13.1712254143278 3.66069081815232e-11 1.27988821922853e-78 3.50989670981427e-45 -18.7719945196508 -6.61719879270194 -14.1055604511218
"198" "cap3_Contig10176" 329 3 36.5 2 0 4 1 5 2 4 0 24 31 21 33 47 19 3 1 4 1 3 1 -14.1545244307276 0.513793027634893 0.594546380258347 -12.2931579751683 -0.0438906334640523 0.89302805662246 -16.2671737976719 1.31347511806769 0.164789788717588 -0.134473636660689 0.532259352824221 1.38914129507103 NA NA NA NA NA NA
"199" "cap3_Contig10177" 459 2 31.8 2 0 1 0 1 1 0 0 9 17 6 11 14 12 3 1 2 0 1 0 -15.8285008642993 -0.889606634662601 0.647372001114714 -13.2238374444946 -0.662149347967546 0.122375727244277 -16.8862130060781 2.2184734647328 0.108967508217662 -1.54487820067963 -0.457416090579213 1.60285120732591 NA NA NA NA NA NA
"200" "cap3_Contig10178" 522 0 43.3 2 1 2 1 4 37 2 93 2 168 2 147 0 148 NA NA NA NA NA NA -11.9926392198367 -4.97381028155412 3.68781559117597e-20 -11.311614691423 -7.03745564947365 1.21462805669199e-51 -Inf -0.429906269519527 0.999999910437966 -15.1189505973987 -9.19679603906802 -1.12249363810578e-07 NA NA NA NA NA NA
"201" "cap3_Contig10179" 630 4 34.9 3 0 1 1 6 1 7 4 116 138 172 174 220 142 9 3 3 2 5 1 -13.9313808794134 0.0552304256310928 0.944618940853837 -10.5889294984262 -0.0234595300700276 0.926552879208922 -15.6966289392043 1.07031635774852 0.146538870168832 -0.0921827046638029 0.0694656915298962 1.45186599210905 NA NA NA NA NA NA
"202" "cap3_Contig1018" 510 0 41.6 2 0 0 0 1 0 0 1 49 72 36 96 135 71 NA NA NA NA NA NA -16.2339659724075 -1.09718563300221 0.611538014746811 -11.3288937390313 -0.463140882320779 0.0960472931314573 -Inf -0.429906269519527 0.999999910437966 -1.66432603084892 -0.507879268128188 -1.12249363810578e-07 NA NA NA NA NA NA
"203" "cap3_Contig10180" 674 5 34.1 2 0 12 0 4 6 12 8 62 165 62 138 72 128 15 9 18 12 13 5 -13.189443534684 -0.44073401138484 0.456870304562635 -11.0169974084589 -1.27810533885666 2.04237276498929e-06 -14.5554570361174 0.435734621512216 0.358330513687642 -4.74918576302725 -0.744010199614041 0.918550919564253 NA NA NA NA NA NA
"204" "cap3_Contig10181" 654 2 32.9 2 0 4 0 2 0 4 1 8 28 11 43 18 24 2 1 1 1 0 1 -14.529217880169 1.93479906318418 0.155697490183814 -12.5751420265055 -1.53618738533258 2.46618243519994e-05 -17.0403636859054 -0.431190062676449 0.725324045852753 -4.2178724556195 1.41969158106677 -0.35135232292655 NA NA NA NA NA NA
"205" "cap3_Contig10182" 425 1 43.8 4 0 1 0 0 0 0 0 30 36 32 57 59 31 NA NA NA NA NA NA -16.9271131529674 2.90875152184553 0.669455951642461 -11.9566857385471 -0.207497998452932 0.494037879999243 -Inf -0.429906269519527 0.999999910437966 -0.683900687311242 0.426894802128193 -1.12249363810578e-07 NA NA NA NA NA NA
"206" "cap3_Contig10183" 283 2 40.6 2 0 1 0 0 0 1 0 70 27 62 16 89 11 4 5 7 5 6 5 -16.2339659724075 4.73794140714075 0.29845211826459 -11.8411728514253 1.94546647347609 1.18545051756417e-09 -15.3663872523337 -0.259125888235485 0.666408581788395 6.08219934179001 1.03975849126502 -0.431082228849737 NA NA NA NA NA NA
"207" "cap3_Contig10184" 382 3 40.3 2 0 34 0 30 2 47 2 41 10 29 5 39 7 40 8 16 4 33 1 -12.1821810246041 3.43248186376043 1.09860142070957e-07 -12.5827466258907 2.20343072886042 1.88100700002992e-08 -14.2071503418491 2.37498992092168 2.75609046601685e-06 5.62260359126121 5.3096098680574 4.68820708614689 NA NA NA NA NA NA
"208" "cap3_Contig10185" 518 1 39.8 2 1 8 0 4 3 15 2 62 74 74 126 206 95 4 3 5 6 6 3 -13.4613772501677 1.0796051561825 0.151564218613405 -11.0011742935197 -0.108849153667881 0.683380826863675 -15.5362862891291 -0.0894527912480458 0.889594970412983 -0.407854053281749 1.43402818938463 -0.138816733727071 0.160951015049462 0.43178301812215 0.791918056612921 -0.78614418984688 1.4018802300358 -0.263820734512125
"209" "cap3_Contig10186" 306 1 34 2 0 1 0 1 0 1 2 6 3 2 0 6 1 0 0 1 1 0 0 -15.3176752405333 -0.619436656341476 0.666104758255363 -14.5675721911957 1.7158139996215 0.0343384241306324 -18.1389759745735 -0.327475075574052 0.865646905112945 2.11607506136985 -0.431500129802221 -0.169190368867783 NA NA NA NA NA NA
"210" "cap3_Contig10187" 214 2 36 2 1 0 0 0 0 0 0 0 0 0 0 0 0 1 0 3 0 0 1 -Inf -1.75194877441084 0.999999608671935 -Inf -0.14405182194453 1 -17.2226852426993 1.56361402871496 0.302772604902855 0 -4.90456995576808e-07 1.03050585558335 0.999999593120006 0.99999985766172 0.310183039563591 -1.78394578530436e-07 -5.09948448848365e-07 1.01483803547911
"211" "cap3_Contig10188" 648 5 33.8 2 0 4 0 7 0 9 2 40 37 35 39 78 24 24 15 18 12 48 11 -13.8360706996091 2.17316995864729 0.0265375390438659 -11.9245544603643 0.409415178893886 0.177474979967092 -13.9800928912138 0.722622432630061 0.0872318587779239 1.34857044217543 2.21825370142297 1.71018397112134 NA NA NA NA NA NA
"212" "cap3_Contig10189" 391 1 39.6 2 0 12 0 16 4 26 8 48 59 42 34 95 39 4 4 4 4 7 2 -12.737458410941 0.98263847221925 0.0799683180640842 -11.6990421752146 0.280292507984965 0.335174569848875 -15.6132473302652 0.145498625347405 0.827549403579281 0.963743439522263 1.75086992669722 0.217845613387797 NA NA NA NA NA NA
"213" "cap3_Contig1019" 494 5 40.1 2 0 58 3 70 13 44 42 64 46 82 53 83 55 8 5 9 9 4 4 -11.4890338440442 0.290562188872055 0.45560387230185 -11.5099089599112 0.417226147343386 0.138343676113038 -15.1685615090038 -0.178583835389174 0.752519315483196 1.48198729291744 0.746105193475458 -0.315319190838449 NA NA NA NA NA NA
"214" "cap3_Contig10190" 388 1 30.9 2 0 2 0 3 1 6 4 13 13 20 28 33 11 18 12 11 6 25 3 -14.1545244307276 0.0619483717786024 0.94348465842044 -12.6872593246262 0.184762898986153 0.61276078695794 -14.5146350415971 0.945142482487306 0.0523440620270339 0.506136559572385 0.07089080888385 1.94029324356507 NA NA NA NA NA NA
"215" "cap3_Contig10191" 455 3 32.7 2 0 6 0 5 1 6 2 31 42 22 44 40 46 14 10 22 18 12 15 -13.9313808794134 1.09836520495333 0.232585690969251 -12.0418435468874 -0.697544646515226 0.0236752553171048 -14.3212636486166 -0.271294844448242 0.536716841164027 -2.26235862068649 1.19372465982852 -0.617785350866904 NA NA NA NA NA NA
"216" "cap3_Contig10192" 403 1 39.2 2 0 1 2 1 1 0 0 1 37 2 5 3 3 2 43 1 7 1 2 -15.3176752405333 -3.04191870262341 0.0306943422609659 -13.5261183163675 -2.66880298551503 1.20366273876674e-05 -14.8067714643983 -3.93720969748916 4.28404280828612e-08 -4.37692335969927 -2.16101290888533 -5.47872388292525 NA NA NA NA NA NA
"217" "cap3_Contig10193" 276 0 27.2 2 0 18 2 27 23 24 53 30 28 27 20 39 18 NA NA NA NA NA NA -11.9366805661887 -1.30686079518955 0.00136119286052782 -12.3703476138595 0.403258625650197 0.224316606640875 -Inf -0.429906269519527 0.999999910437966 1.21512975486802 -3.20275593962677 -1.12249363810578e-07 NA NA NA NA NA NA
"218" "cap3_Contig10194" 407 0 39.1 2 0 7 1 9 2 7 2 36 20 21 17 50 19 NA NA NA NA NA NA -13.5949086427922 0.687942148428973 0.367938505410645 -12.3641937482851 0.718543166234013 0.0328898754180682 -Inf -0.429906269519527 0.999999910437966 2.13342503211193 0.900341569521987 -1.12249363810578e-07 NA NA NA NA NA NA
"219" "cap3_Contig10195" 490 2 34.5 2 0 1 0 0 0 0 0 10 9 8 11 13 4 3 2 1 0 0 0 -16.9271131529674 2.90875152184553 0.669455951642461 -13.4506107638594 0.277555263016344 0.549850889406024 -17.0403636859054 0.660634299784437 0.611412307922013 0.597983579914222 0.426894802128193 0.508058514270738 NA NA NA NA NA NA
"220" "cap3_Contig10196" 406 3 36 2 0 2 0 5 1 4 3 127 107 126 108 200 89 1 7 3 3 3 4 -14.2190629518652 0.264733339308 0.772468842249607 -10.8285806956544 0.401491099726442 0.122204887148564 -15.78760071741 -1.41765837084892 0.0493464592384645 1.54558474750952 0.289147059918598 -1.96558594253663 NA NA NA NA NA NA
"221" "cap3_Contig10197" 435 1 30.1 3 0 20 3 62 23 63 32 9 2 2 7 2 1 12 0 6 5 6 3 -11.6139071739256 0.0659824780621988 0.86694997305567 -14.3224497331627 0.443524773755997 0.503796725939829 -15.3663872523337 1.16360824408914 0.0731620522760014 0.668527825928683 0.167533903876641 1.79181845078468 NA NA NA NA NA NA
"222" "cap3_Contig10198" 457 0 30.2 2 0 4 0 5 1 7 4 10 7 12 12 14 11 NA NA NA NA NA NA -13.882590715244 0.490803334996923 0.548541084337626 -13.2682892070654 0.0898008734328482 0.835037571309056 -Inf -0.429906269519527 0.999999910437966 0.208245131222342 0.599947710507377 -1.12249363810578e-07 NA NA NA NA NA NA
"223" "cap3_Contig10199" 560 1 43.4 2 0 7 13 7 20 5 13 81 376 83 176 76 58 2 0 2 2 2 0 -12.7527258830718 -3.0930375466064 1.51539352834414e-10 -10.7127075996075 -1.14452876135358 2.10723657097496e-05 -16.7526816134536 1.23540495197908 0.289349030998737 -4.25321438651359 -6.40381738467802 1.0595507466131 NA NA NA NA NA NA
"224" "cap3_Contig102" 523 3 36.9 2 0 16 0 11 2 24 6 103 112 93 101 128 90 1 6 5 3 3 3 -12.8495757090617 1.41636569578001 0.0226306498157402 -11.0169974084589 -0.0547366071086126 0.835347719714866 -15.78760071741 -0.847239290111343 0.231872828467924 -0.207847913738854 2.27961302423611 -1.19554842438946 NA NA NA NA NA NA
"225" "cap3_Contig1020" 517 2 33.7 2 0 1 0 4 0 2 2 68 48 70 19 137 15 9 4 8 0 15 1 -14.7298885756312 0.628896808449341 0.597211151012067 -11.5802081673122 1.64269089724586 5.95935314246568e-08 -15.2212052424892 2.26326421878483 0.00100684617866339 5.42001651055688 0.528415256088269 3.28860668429943 NA NA NA NA NA NA
"226" "cap3_Contig10200" 631 1 31.1 2 0 56 4 34 31 31 68 73 119 97 103 108 106 212 69 25 42 20 73 -11.5154671011124 -1.09133444961783 0.00361135609623451 -11.0510639630225 -0.400920777764972 0.130782064015858 -12.7430782796866 -0.645836969160665 0.0924295232323966 -1.51102506852362 -2.91025358846564 -1.68271888945073 NA NA NA NA NA NA
"227" "cap3_Contig10201" 867 3 30.2 2 0 9 1 13 1 12 3 24 40 27 39 50 15 4 9 5 11 8 7 -13.2635515068378 1.36730444156143 0.0571334862738683 -12.1849443905281 -0.0178686677572316 0.955521072444675 -15.0479335212151 -1.10615967839409 0.0416167354488528 -0.0557749731359857 1.90228820929475 -2.03733247636262 NA NA NA NA NA NA
"228" "cap3_Contig10202" 529 2 35.9 5 0 1 0 2 1 3 2 35 52 47 104 62 51 8 11 18 16 15 13 -14.7298885756312 -0.139270369088165 0.89943112280452 -11.597157725626 -0.639640037352767 0.0256378397041005 -14.437674000461 -0.420823120903799 0.351461567281084 -2.2316539998368 -0.126380012747015 -0.931758072257358 NA NA NA NA NA NA
"229" "cap3_Contig10203" 433 0 30.9 2 0 4 1 18 13 17 31 2 18 3 14 9 18 NA NA NA NA NA NA -12.4962963541241 -1.28423790188938 0.00622737834982883 -13.2990608657322 -2.15951710609325 5.99829680802565e-06 -Inf -0.429906269519527 0.999999910437966 -4.52644934729676 -2.73556237163454 -1.12249363810578e-07 NA NA NA NA NA NA
"230" "cap3_Contig10204" 677 2 27.5 2 0 1 0 6 3 2 3 5 2 1 2 11 2 7 2 1 2 3 0 -14.2190629518652 -0.693945341735706 0.419087913244575 -14.3224497331627 1.13774621642764 0.11061287531968 -16.1240729540312 1.02292106077143 0.247158301407879 1.59544448337024 -0.808004636179838 1.15727921796816 NA NA NA NA NA NA
"231" "cap3_Contig10205" 441 2 32.9 2 0 1 0 1 1 1 0 2 3 10 15 14 5 3 4 1 2 1 2 -15.5408187918475 0.0657529234813835 0.969700667385757 -13.5661236509812 -0.0320793788758987 0.948620136337906 -16.2671737976719 -1.11360595158297 0.204006217067433 -0.0644396790661216 0.0379837135198902 -1.27022016382753 NA NA NA NA NA NA
"232" "cap3_Contig10206" 484 1 34.3 2 0 26 0 48 3 25 18 17 8 16 13 33 8 3 3 0 0 5 0 -12.1396214101854 1.04145533941231 0.030349105209417 -12.9040670574913 0.978407408201345 0.013913271081738 -16.434227882335 0.950832948163362 0.341000388680349 2.4594948060558 2.16550405486206 0.95219047908076 NA NA NA NA NA NA
"233" "cap3_Contig10207" 474 2 30.2 3 0 2 1 2 0 1 1 16 3 18 7 14 1 4 4 3 1 2 0 -14.9812030039121 -0.46499411492545 0.724398328767421 -13.3804065051861 2.14264592074397 2.20384082855633e-05 -16.1930658255182 0.52926821381163 0.543390379758114 4.24317027950642 -0.352586674830141 0.607694095637159 NA NA NA NA NA NA
"234" "cap3_Contig10208" 822 6 31 3 0 25 4 20 32 34 26 106 265 161 344 187 202 23 118 34 340 43 125 -11.9783532625892 -1.04305324904307 0.0097244647046665 -10.3151165479302 -0.98626770069 9.57633275187918e-05 -12.3056282955626 -2.84037010340114 1.2340712866385e-14 -3.90108295014206 -2.58547598434237 -7.71246851517427 NA NA NA NA NA NA
"235" "cap3_Contig10209" 502 0 35.1 2 1 3 0 4 1 3 3 21 8 18 37 27 15 NA NA NA NA NA NA -14.2880558233521 -0.00245822482809922 0.997916754969502 -12.6216620421404 0.0942300363686544 0.792538384460396 -Inf -0.429906269519527 0.999999910437966 0.263015821592729 -0.00261096341475846 -1.12249363810578e-07 NA NA NA NA NA NA
"236" "cap3_Contig1021" 531 2 36 2 0 137 12 9 36 5 84 230 168 9 59 4 53 5576 2358 119 1051 59 932 -11.2816662553242 -2.34929317851798 3.86894853423915e-09 -11.1983624850269 -1.33714524013639 3.53490793727383e-05 -9.61232762438647 -2.58429838516312 7.35317451477486e-10 -4.13594893896381 -5.88970105297468 -6.15829617010443 NA NA NA NA NA NA
"237" "cap3_Contig10210" 598 3 38.6 2 0 0 1 2 0 2 0 8 17 16 20 28 11 7 25 5 10 12 6 -15.3176752405333 0.61046596151806 0.705269722152381 -12.8527737631038 -0.117221197272239 0.758415105303611 -14.6577358852378 -1.11373791279157 0.0244493961415331 -0.307562701289261 0.378216563154098 -2.24999289803423 NA NA NA NA NA NA
"238" "cap3_Contig10211" 470 2 37 2 0 2 0 2 1 2 1 0 1 0 0 1 1 1 0 0 0 0 0 -14.8476716112876 0.162416459324931 0.895997011059898 -16.3593316604237 -1.53876811766297 0.38339067450454 -18.8321231551334 4.93022728680436 0.30912074737237 -0.871665888534714 0.130719746342795 1.01706870324736 NA NA NA NA NA NA
"239" "cap3_Contig10212" 670 2 34.2 2 0 4 0 3 3 0 2 2 3 1 6 5 4 3 1 2 2 3 2 -14.4422065031794 -1.33471486275097 0.168165379188911 -14.4134215113684 -0.984164077317033 0.156796942062659 -16.2671737976719 0.240496293534214 0.783950040022849 -1.41592678400418 -1.37812279364799 0.274175129257466 NA NA NA NA NA NA
"240" "cap3_Contig10213" 593 1 30.2 2 1 6 0 14 4 12 5 18 14 6 8 16 10 13 4 7 5 5 3 -13.2135410862631 0.592647944225446 0.34838689425432 -13.1812778300758 0.142291801979424 0.736813297076026 -15.2212052424892 0.614575343774228 0.301382844185561 0.336076343530871 0.937722779257087 1.03347247699951 0.391884408775528 0.946733437281588 0.341014955701287 0.066809403431574 0.856204979465147 0.952161751112169
"241" "cap3_Contig10214" 519 5 44.1 2 0 1 2 0 9 0 17 0 16 0 22 0 31 4 12 6 4 2 7 -13.5598173229809 -6.20293191942903 1.17825052393638e-11 -13.2238374444946 -8.66368684676395 1.74978482414538e-19 -15.276775093644 -1.33499527050651 0.0251441116463989 -9.02791198373655 -6.7828535628384 -2.23918146027597 NA NA NA NA NA NA
"242" "cap3_Contig10215" 338 0 25.7 2 0 3 0 8 3 4 5 2 1 1 3 2 1 NA NA NA NA NA NA -13.7916189370382 -0.371839108900331 0.612288754783019 -15.1553588560978 -0.100706388861923 0.916194381017161 -Inf -0.429906269519527 0.999999910437966 -0.10522864557824 -0.506809122639055 -1.12249363810578e-07 NA NA NA NA NA NA
"243" "cap3_Contig10216" 595 3 44.2 2 0 0 0 2 0 0 1 5 1 3 3 5 1 3 2 1 1 3 1 -15.8285008642993 -0.216554346289297 0.921095411623916 -14.5675721911957 1.27880397191896 0.097144476962985 -16.434227882335 0.358469974157394 0.707559791083179 1.65885766601706 -0.0990539791617698 0.375135372795411 NA NA NA NA NA NA
"244" "cap3_Contig10217" 470 2 36.6 2 0 1 1 0 16 1 21 4 155 5 189 4 139 1 3 0 1 0 2 -13.2382336988535 -5.45915466429723 1.00049234213659e-12 -11.2513680223669 -5.37794830233562 1.59442755518553e-44 -16.8862130060781 -3.04715992508722 0.0221547161161619 -13.9983896203285 -7.13043910209621 -2.28770483215691 NA NA NA NA NA NA
"245" "cap3_Contig10218" 541 1 48.2 2 0 1 0 2 0 3 1 146 184 223 186 249 119 0 1 0 0 0 0 -14.9812030039121 1.49163820350244 0.309630215839367 -10.4485350163832 0.189034885604776 0.454214055949795 -18.8321231551334 -5.71504972514864 0.212708662270422 0.748408070692153 1.01599825852381 -1.24615182291498 NA NA NA NA NA NA
"246" "cap3_Contig10219" 556 3 36.2 2 0 9 0 23 3 28 1 103 68 141 89 186 16 12 7 9 10 9 4 -12.7682300696077 2.68873429054215 0.000110181297986522 -11.0560267523647 1.33648876328328 1.60636435653701e-06 -14.9002975224091 0.12216102207167 0.81406132625817 4.79752715715889 3.86700250191327 0.235189923885471 NA NA NA NA NA NA
"247" "cap3_Contig1022" 823 3 38.9 2 0 4 0 17 4 21 16 100 165 111 165 152 136 31 45 58 49 56 38 -12.7999787679223 0.113080318103038 0.832565628157441 -10.7377237939566 -0.523084149805987 0.0422648176185633 -13.2081056489461 -0.327693365000226 0.363363442267516 -2.03090317533297 0.211412212180657 -0.908974772840919 NA NA NA NA NA NA
"248" "cap3_Contig10220" 293 3 47.1 2 0 1 0 0 0 1 0 7 17 14 12 16 15 0 4 1 1 2 4 -16.2339659724075 4.73794140714075 0.29845211826459 -13.0634947944194 -0.454245782327039 0.25992849193703 -16.3472165053454 -2.05870235882848 0.0307343603009874 -1.12656015887632 1.03975849126502 -2.160495128788 NA NA NA NA NA NA
"249" "cap3_Contig10221" 574 1 32.9 4 0 13 3 14 12 13 14 23 35 25 47 72 33 0 1 4 1 0 0 -12.6930066483701 -1.00914563768745 0.0351841940322199 -11.9983584349477 -0.250397641301884 0.417257761774446 -17.0403636859054 0.564437501756943 0.661863160500624 -0.811187919958671 -2.10623212377044 0.437342247895152 NA NA NA NA NA NA
"250" "cap3_Contig10222" 590 2 36.6 2 0 7 0 15 7 15 11 16 25 12 31 27 10 87 138 94 133 95 112 -12.9197799677349 -0.136951880105953 0.799421795479313 -12.6621534034951 -0.364567418227922 0.312898872120003 -12.3413996206309 -0.897848494630239 0.00733300911054682 -1.00915798645169 -0.254095479692568 -2.68133032560084 NA NA NA NA NA NA
"251" "cap3_Contig10223" 456 2 37.5 2 0 3 0 6 1 4 4 13 14 27 15 17 17 5 2 7 4 5 4 -14.0367413950712 0.138484528219285 0.869792459824865 -12.8232149608622 0.132409285102256 0.723342752855218 -15.5362862891291 0.345515698839933 0.596783436187226 0.353994836551855 0.163922111835191 0.529031733885379 NA NA NA NA NA NA
"252" "cap3_Contig10224" 584 2 31.7 2 0 2 0 4 0 1 3 7 26 16 21 35 16 2 0 2 0 0 2 -14.6245280599734 -0.113698761378789 0.916680889713343 -12.6621534034951 -0.420675473562566 0.246160265165124 -17.0403636859054 0.571126086481536 0.652119987450548 -1.15972628430005 -0.104615531837184 0.450819026132171 NA NA NA NA NA NA
"253" "cap3_Contig10225" 438 1 28.5 2 0 2 0 2 0 4 2 5 4 7 5 3 3 0 1 1 2 1 0 -14.6245280599734 0.878394343831384 0.453884701168842 -14.1621070830875 0.279887410930374 0.64809923983333 -17.2226852426993 -0.961430208408744 0.476389510176504 0.456404347801358 0.748954381838591 -0.71212155089553 NA NA NA NA NA NA
"254" "cap3_Contig10226" 622 0 37.5 4 0 21 2 23 12 27 13 88 92 89 89 142 67 NA NA NA NA NA NA -12.3421456742968 -0.00514939890901162 0.99099788228351 -11.1175846453641 0.195830545415712 0.462513580780251 -Inf -0.429906269519527 0.999999910437966 0.734714182915464 -0.0112827207766115 -1.12249363810578e-07 NA NA NA NA NA NA
"255" "cap3_Contig10227" 468 0 32.3 2 0 7 0 7 2 12 7 14 18 12 20 59 13 NA NA NA NA NA NA -13.371765091478 0.353324596664824 0.594262987546325 -12.5452890633558 0.303832602776492 0.399411968799222 -Inf -0.429906269519527 0.999999910437966 0.842671896700242 0.532668626439536 -1.12249363810578e-07 NA NA NA NA NA NA
"256" "cap3_Contig10228" 433 0 31.4 2 0 18 3 27 10 22 20 59 70 74 48 75 29 NA NA NA NA NA NA -12.3219429669793 -0.349628950928671 0.43337238465975 -11.5858261596164 0.433428927995734 0.129125805064881 -Inf -0.429906269519527 0.999999910437966 1.51755822405835 -0.783433850340734 -1.12249363810578e-07 NA NA NA NA NA NA
"257" "cap3_Contig10229" 566 2 38.3 2 0 3 2 1 1 2 1 26 52 35 56 30 33 0 4 1 2 1 4 -14.6245280599734 -1.38092377009618 0.191521828900867 -12.0112065774255 -0.739291624324548 0.0159813906806505 -16.3472165053454 -2.77070800145415 0.00602598354596144 -2.40934025405212 -1.30609036567425 -2.74636415663792 NA NA NA NA NA NA
"258" "cap3_Contig1023" 480 3 44.2 2 0 0 0 0 0 0 0 1 16 0 52 0 9 3 3 0 0 1 1 -Inf -1.75194877441084 0.999999608671935 -13.1012351224023 -6.21622374990338 7.24248091952237e-16 -16.7526816134536 -0.438950560412387 0.667111574650282 -8.06636039833982 -4.90456995576808e-07 -0.430115569818665 NA NA NA NA NA NA
"259" "cap3_Contig10230" 537 3 35.2 2 0 3 1 5 1 5 0 80 94 84 98 86 65 3 1 2 2 0 0 -14.2190629518652 1.21295007375327 0.254981194388534 -11.2294329455007 -0.156798506161727 0.560538996905106 -16.7526816134536 0.38791066200036 0.732206850084638 -0.582041100441561 1.13833363465681 0.342191408946723 NA NA NA NA NA NA
"260" "cap3_Contig10231" 461 2 35.1 2 1 35 3 47 16 34 23 31 42 31 31 40 16 69 55 59 28 43 20 -11.8645181199404 0.0633498617050405 0.876454069766679 -12.2056705210452 0.131428916714479 0.680872248805118 -13.2189950487453 0.38514521138565 0.292496845868511 0.411273158941362 0.155465855782133 1.05266000354843 0.943534443158899 0.925072260349662 0.37474351811918 0.0940464476182704 -0.0708282561232703 0.88762311028159
"261" "cap3_Contig10232" 727 1 32.7 2 0 11 0 10 7 15 2 34 30 30 30 35 17 4 0 1 0 0 1 -13.1204506631971 0.62229857228622 0.316079683502181 -12.2874599540537 0.269788605490753 0.40574950379171 -17.0403636859054 1.84859605287379 0.203503832363898 0.831396804296757 1.00254657573399 1.27163219450756 NA NA NA NA NA NA
"262" "cap3_Contig10233" 795 0 29.7 2 0 62 1 96 15 51 35 247 108 318 87 170 121 NA NA NA NA NA NA -11.3664315219519 0.771969587285098 0.0491372947101324 -10.5004465782149 1.05836139318381 7.37795233317142e-05 -Inf -0.429906269519527 0.999999910437966 3.96375645569302 1.96739843437363 -1.12249363810578e-07 NA NA NA NA NA NA
"263" "cap3_Contig10234" 486 1 31.1 2 0 116 6 80 7 214 42 87 31 40 5 107 16 1076 166 378 57 753 167 -10.78507574738 1.64974119620507 1.51844204481579e-05 -11.801952138272 2.09323069683608 1.42147112640407e-10 -10.9700109434707 2.09616267087944 5.00992378016195e-10 6.41357395078596 4.32599596095796 6.21879341854811 NA NA NA NA NA NA
"264" "cap3_Contig10235" 476 3 47.9 2 0 4 1 6 3 2 1 35 31 29 35 77 15 9 1 5 2 4 1 -14.0938998089112 -0.423481378267115 0.624998008432454 -12.0552665672196 0.590614383070591 0.0616816348897814 -15.7410807017751 1.74196784612632 0.028280259044121 1.86857738249839 -0.488779223872032 2.19337656925078 NA NA NA NA NA NA
"265" "cap3_Contig10236" 820 6 34.5 3 0 4 2 8 15 13 10 14 54 14 131 33 24 10 17 12 37 16 12 -12.975869434386 -1.43266964958848 0.00613627115974708 -11.8595219900935 -1.72892677396472 1.14935227203382e-07 -14.187732255992 -1.13173428735291 0.00941662165454943 -5.30137262242924 -2.74040932186736 -2.5965462897106 NA NA NA NA NA NA
"266" "cap3_Contig10237" 420 3 42.1 2 0 5 0 1 1 6 2 83 105 63 98 241 91 3 1 3 1 3 2 -14.2190629518652 0.607144857035474 0.542652086372532 -10.9343816429423 0.0168967668139792 0.949282279269852 -16.2671737976719 0.736556632491299 0.414109769974578 0.0636081033513194 0.608807432723528 0.816682718113753 NA NA NA NA NA NA
"267" "cap3_Contig10238" 473 2 31.7 3 1 13 0 18 7 20 4 11 20 13 19 12 10 19 13 12 14 10 3 -12.7999787679223 0.897337704681219 0.113489437567168 -13.0152926926015 -0.519085549861459 0.192442422481082 -14.5694432780921 0.106754315841065 0.822962123454145 -1.30338773259871 1.58270184512986 0.223736782021771 0.133166915209016 0.123788079057612 0.928760898273456 -1.53906643171580 1.50172975854946 0.0894039325408148
"268" "cap3_Contig10239" 380 0 33.2 2 1 7 2 19 9 14 13 12 13 21 20 29 14 NA NA NA NA NA NA -12.7682300696077 -0.597320420607948 0.233826939221567 -12.7665960668627 0.192857317828707 0.602555748397933 -Inf -0.429906269519527 0.999999910437966 0.520728743011648 -1.19055853148995 -1.12249363810578e-07 NA NA NA NA NA NA
"269" "cap3_Contig1024" 505 2 38 2 0 9 1 3 3 4 5 76 126 90 131 170 99 0 4 1 0 0 0 -13.7082373280992 -0.887940829094034 0.215762155204148 -10.9183579934742 -0.304718735954461 0.244618997967244 -17.2226852426993 -2.28787052407411 0.130079903176206 -1.16351898993639 -1.23787569634654 -1.51378687246564 NA NA NA NA NA NA
"270" "cap3_Contig10240" 382 2 30.9 3 0 6 0 13 1 13 8 5 6 16 18 21 2 21 11 16 9 26 5 -13.2135410862631 0.754501685422272 0.241120007668803 -13.2384362439158 0.599900094828056 0.179953852076377 -14.3547863406552 0.906412336704693 0.0490922080373169 1.34089713647258 1.17219192999642 1.96778997587356 NA NA NA NA NA NA
"271" "cap3_Contig10241" 462 3 35.1 2 0 0 2 1 1 3 1 29 38 25 34 31 20 6 9 12 14 10 4 -14.8476716112876 -1.53259034581569 0.169736843452081 -12.281794216518 -0.207963078943005 0.51997674632075 -14.8247899699009 -0.324861558683693 0.521971392171806 -0.643381250709005 -1.37304987099752 -0.640309520927114 NA NA NA NA NA NA
"272" "cap3_Contig10242" 566 4 34.5 2 0 0 1 0 1 2 1 88 113 67 91 73 42 1 2 4 1 3 3 -15.3176752405333 -2.00969998193324 0.149033233916911 -11.2967366273968 -0.146389081737485 0.592106938883993 -16.1930658255182 -0.0424952849413155 0.959857004513338 -0.53578530568609 -1.44295469538211 -0.0503330280811776 NA NA NA NA NA NA
"273" "cap3_Contig10243" 356 0 30.9 2 0 0 2 2 8 1 5 1 25 0 25 1 45 NA NA NA NA NA NA -14.0367413950712 -3.84002457857333 5.72068136986515e-06 -12.8832329705885 -5.95223392230292 5.19570197493407e-21 -Inf -0.429906269519527 0.999999910437966 -9.4051480263686 -4.53645822846552 -1.12249363810578e-07 NA NA NA NA NA NA
"274" "cap3_Contig10244" 490 4 42.2 3 0 0 0 0 2 2 1 51 70 34 70 49 56 0 2 0 1 3 3 -15.3176752405333 -1.61841186756516 0.231647452791631 -11.6588512946313 -0.699514377651524 0.0150559574747405 -16.6348985777972 -1.59762298282769 0.131405729528533 -2.43103025025053 -1.19612584632464 -1.50858163794825 NA NA NA NA NA NA
"275" "cap3_Contig10245" 540 3 37.8 2 1 2 0 1 0 0 0 21 18 8 15 23 16 4 1 0 1 0 0 -15.8285008642993 3.89820628464147 0.331695839652963 -12.8428234322506 -0.132454365413217 0.725583762942007 -17.0403636859054 0.52568977902516 0.685004442074413 -0.351006112174785 0.97070371845191 0.405643662965114 0.355533958202532 0.521521128654948 0.722518660150035 -0.641002392316181 0.92390849804933 0.3550946825198
"276" "cap3_Contig10246" 732 2 36.1 2 0 4 1 5 0 10 1 7 20 22 15 38 12 2 3 1 4 6 4 -13.882590715244 1.96452594237692 0.0485951483611704 -12.7217455006974 0.209347817038759 0.572673492141237 -15.8363908815794 -0.81244764860022 0.26417879110383 0.564118494623486 1.97212666768776 -1.11656867593994 NA NA NA NA NA NA
"277" "cap3_Contig10247" 684 2 31.7 3 0 5 0 4 2 10 2 13 28 22 23 23 8 5 3 2 4 12 2 -13.7916189370382 0.970824367534305 0.246041626083307 -12.6957700142941 -0.0700894444043009 0.847241168548274 -15.4999186449582 0.527954333180339 0.426764983365488 -0.192639677750009 1.16001763531919 0.794739614825384 NA NA NA NA NA NA
"278" "cap3_Contig10248" 534 2 32.6 2 0 7 1 5 1 5 2 57 22 35 22 54 30 3 0 1 0 1 0 -13.882590715244 0.47050418098691 0.584174738326404 -12.0643164027395 0.806849992724013 0.0103564728306217 -17.2226852426993 6.41773305704402 0.0219547180750702 2.5636942588495 0.547296950858353 2.29115037312277 NA NA NA NA NA NA
"279" "cap3_Contig10249" 428 0 33.6 2 0 7 0 3 1 1 3 14 13 12 12 8 7 NA NA NA NA NA NA -14.2190629518652 -0.37187616391296 0.696417379607563 -13.2682892070654 0.0390100418724866 0.928030171832388 -Inf -0.429906269519527 0.999999910437966 0.0903234677122994 -0.39016116059351 -1.12249363810578e-07 NA NA NA NA NA NA
"280" "cap3_Contig1025" 428 6 42.3 2 0 0 0 2 0 5 3 90 87 135 107 180 59 3 6 5 3 1 1 -14.6245280599734 0.40614697948864 0.69247962472511 -10.9687390177665 0.519993738455481 0.0493911222224191 -15.887684175967 -0.523950707707045 0.48385905754795 1.96519975584108 0.395492270757881 -0.700109285266741 NA NA NA NA NA NA
"281" "cap3_Contig10250" 610 0 30.2 2 0 19 1 17 4 17 14 34 19 30 14 44 14 NA NA NA NA NA NA -12.6504470339513 0.150321223603678 0.769199821738606 -12.4145188321726 1.05308375028432 0.0021936385691223 -Inf -0.429906269519527 0.999999910437966 3.06268087901978 0.293421724975987 -1.12249363810578e-07 NA NA NA NA NA NA
"282" "cap3_Contig10251" 459 4 32.9 2 0 5 1 3 1 3 1 18 18 15 31 33 13 2 3 5 3 3 3 -14.2880558233521 0.130060339240274 0.897421138273331 -12.6059136851722 -0.063212313647477 0.85842306365115 -15.887684175967 -0.290237683982628 0.693572163301142 -0.178381899223553 0.128919763354308 -0.394012022203945 NA NA NA NA NA NA
"283" "cap3_Contig10252" 472 2 37.3 2 0 8 0 16 6 10 16 43 118 69 102 116 74 5 9 2 3 6 4 -12.9017614622322 -0.543602279957619 0.305654263009675 -11.2002763612092 -0.586580453649099 0.0309385432288097 -15.4648273251469 -0.725795920769208 0.251023749220392 -2.15786225058914 -1.02438330782678 -1.14786633123547 NA NA NA NA NA NA
"284" "cap3_Contig10253" 576 3 44.6 2 0 0 0 0 0 1 1 10 19 3 15 7 13 7 6 7 4 4 4 -16.2339659724075 -0.73061878154282 0.731834335450195 -13.2532513297009 -1.38992587865676 0.00180776594053423 -15.3663872523337 -0.0591934218489842 0.922005223753108 -3.12012127772844 -0.342686479310262 -0.097908155750628 NA NA NA NA NA NA
"285" "cap3_Contig10254" 491 3 47.7 2 0 1 0 4 2 0 0 35 58 32 90 31 53 1 0 2 1 2 0 -14.9812030039121 -0.277756019279359 0.839752554895879 -11.7575003757012 -1.14123549404099 0.000121544222625644 -17.0403636859054 1.93076592074031 0.179731925521769 -3.84299040445291 -0.202210001083589 1.34158089093154 NA NA NA NA NA NA
"286" "cap3_Contig10255" 481 2 27 2 1 1852 4 2015 22 1236 33 531 8 310 11 265 12 3276 10 1267 5 703 8 -8.37803377268884 4.9721387449897 1.81874858696157e-40 -10.4217954553413 5.00051680487969 3.81709175250808e-49 -10.2625272849241 7.23331381683117 2.86611768856124e-56 14.7354389400802 13.3180167685947 15.8051709542611 7.19230683886495e-49 8.14322991973215e-46 2.82207030706128e-63 14.2082524888221 14.6925793356904 16.7913797695056
"287" "cap3_Contig10256" 543 3 31.7 2 0 16 2 10 2 13 9 50 59 53 62 92 54 3 9 4 4 5 5 -12.975869434386 0.105097954206204 0.854541746610375 -11.5444409434536 -0.0445018804979576 0.874225007230438 -15.4309257734713 -0.996063903857068 0.108203319053582 -0.158294163225497 0.183326622530775 -1.60632136215269 NA NA NA NA NA NA
"288" "cap3_Contig10257" 401 4 38.4 3 0 2 0 3 3 49 35 7 11 10 9 30 10 5 1 1 10 5 3 -12.4053245759184 -0.379214263557492 0.476557895605982 -13.1141385272382 0.285264702399582 0.498916391862631 -15.6132473302652 -0.678919529817937 0.311344437745155 0.676195716441542 -0.711849630687701 -1.01240502284573 NA NA NA NA NA NA
"289" "cap3_Contig10258" 377 1 35.8 2 0 203 42 266 192 394 211 122 87 113 71 104 37 NA NA NA NA NA NA -9.75085862095025 -0.522528548101874 0.08976657528445 -11.1775481101317 0.744654663109706 0.00614275801853648 -Inf -0.429906269519527 0.999999910437966 2.74006208207801 -1.69663031220271 -1.12249363810578e-07 NA NA NA NA NA NA
"290" "cap3_Contig10259" 505 2 37.2 2 0 3 2 7 2 9 2 4 13 13 13 27 2 0 1 3 2 2 0 -13.7082373280992 0.24360358253624 0.74540405719969 -13.1812778300758 0.419805506492174 0.334474661418504 -16.7526816134536 0.33255500180356 0.764573193179903 0.965140065817399 0.32470538695981 0.299480834574422 NA NA NA NA NA NA
"291" "cap3_Contig1026" 461 1 34.1 3 0 4 0 3 0 4 3 18 28 19 32 43 18 0 1 3 2 3 1 -14.2880558233521 0.59460141122023 0.554302066741449 -12.3953489160649 -0.178302300209807 0.594743638994323 -16.5295380621394 0.117895382929376 0.905592996054957 -0.53197452586899 0.591325918308225 0.11859907773722 NA NA NA NA NA NA
"292" "cap3_Contig10260" 416 0 30.5 3 0 77 11 122 29 153 119 836 994 1416 1660 942 1587 NA NA NA NA NA NA -10.6907435627637 0.00183892301140895 0.995688193121043 -8.5439900901976 -0.543482273418396 0.0274365027169362 -Inf -0.429906269519527 0.999999910437966 -2.20525076446149 0.00540407482211176 -1.12249363810578e-07 NA NA NA NA NA NA
"293" "cap3_Contig10261" 577 2 35 2 0 13 1 23 7 40 24 55 57 59 71 96 87 38 33 36 20 29 16 -12.2449819258432 0.16864996161128 0.714444110082444 -11.4058547801674 -0.223934404621829 0.418670548895025 -13.68462867832 0.191603648287004 0.621250889882912 -0.808729859579024 0.365894085244807 0.494078289505125 NA NA NA NA NA NA
"294" "cap3_Contig10262" 359 1 26.5 2 0 10 0 7 0 6 3 3 5 9 1 5 2 2 0 2 3 3 2 -13.6690166149459 1.44912475656068 0.100459375270672 -14.2390681242237 1.00696506486947 0.124250546153961 -16.3472165053454 0.0865705977952285 0.924033252629612 1.53717465077693 1.6426306499454 0.095354503082095 NA NA NA NA NA NA
"295" "cap3_Contig10263" 553 2 49.7 2 0 0 0 0 3 0 3 7 250 7 296 10 354 0 33 2 15 3 33 -15.1353536837393 -7.67524400163563 0.000386296407777051 -10.6292318774502 -5.45595396912911 1.75495624370477e-54 -14.3777758588799 -4.46286689092086 4.84757899137032e-14 -15.543719382081 -3.54927297104303 -7.53595926624674 NA NA NA NA NA NA
"296" "cap3_Contig10264" 387 1 35.7 2 0 9 0 11 0 3 2 46 23 69 32 71 18 22 8 22 3 13 5 -13.7082373280992 1.85987117481268 0.0573162661901301 -11.9011158873923 1.22225718794854 7.80118410519592e-05 -14.541663713985 1.41853189484933 0.00482329096700983 3.95042714936039 1.90089119077042 2.81860448799495 NA NA NA NA NA NA
"297" "cap3_Contig10265" 714 6 37.8 3 0 107 18 156 64 532 262 15 16 22 20 34 20 3 17 3 7 2 8 -9.88920718952021 -0.070940613468216 0.824516209402171 -12.6137568626333 0.114263375458166 0.746378889331822 -15.1432437010195 -2.38782695161038 9.22378146364471e-05 0.323417749169484 -0.221740103071617 -3.91015264235649 NA NA NA NA NA NA
"298" "cap3_Contig10266" 495 2 34.5 2 0 228 15 670 81 348 87 11 8 11 11 22 4 7 1 7 2 14 2 -9.66238297503753 1.28937053487087 6.9048007736574e-05 -13.2532513297009 0.77098274081493 0.0814262421610024 -15.3356155936669 2.02155497789443 0.00396790678671569 1.74246996750492 3.9795425286718 2.88070193842472 NA NA NA NA NA NA
"299" "cap3_Contig10267" 311 1 43.1 2 0 0 0 3 0 4 0 288 12 305 5 335 2 3 0 2 0 2 0 -14.9812030039121 5.45205929720562 0.0231459152780138 -10.6046448559058 5.58059100251778 7.04270023713564e-54 -16.8862130060781 6.67146813680372 0.00689754563576844 15.4544344490224 2.27101755461059 2.70175071104258 NA NA NA NA NA NA
"300" "cap3_Contig10268" 403 2 43.4 2 0 0 0 0 0 1 0 2 1 2 1 4 0 1 3 1 0 0 0 -16.9271131529674 4.96463580720881 0.345583543772171 -15.1553588560978 1.84718997631089 0.0851429588013483 -17.2226852426993 -0.884380865359856 0.518073637072343 1.72159472844546 0.943190359109675 -0.646317684872768 NA NA NA NA NA NA
"301" "cap3_Contig10269" 651 4 41.8 2 1 2 2 2 0 0 1 10 18 12 12 11 3 16 4 8 8 4 3 -14.9812030039121 -1.82272233504717 0.143024723808424 -13.2682892070654 0.0408928139305579 0.925439810717784 -15.0709230394398 0.455102418497226 0.421753823737532 0.0935837598945588 -1.46461962807117 0.803382262854582 0.112531791068815 0.904275260255552 0.460906155170122 -0.120262435452365 -1.58691546837094 0.737355556422958
"302" "cap3_Contig1027" 444 3 37.8 2 0 9 0 21 5 25 6 119 159 115 120 210 80 104 55 79 76 134 52 -12.737458410941 1.13373981738422 0.0451224125817009 -10.7695892351451 0.157639823722967 0.543052993571286 -12.6175150567112 0.350303624513323 0.307934436819365 0.608202776198681 2.0035115177752 1.01956578928082 NA NA NA NA NA NA
"303" "cap3_Contig10270" 368 0 36.1 2 1 2 0 22 7 11 5 12 13 17 33 26 14 NA NA NA NA NA NA -13.0769655512573 0.348059224009266 0.557358462619113 -12.7130118207286 -0.259061459660627 0.479494831855015 -Inf -0.429906269519527 0.999999910437966 -0.707115294875686 0.58676959069952 -1.12249363810578e-07 NA NA NA NA NA NA
"304" "cap3_Contig10271" 447 3 35.8 2 0 2 2 6 1 2 0 46 68 52 44 75 37 8 7 6 4 9 6 -14.3621637955059 -0.0213816799027697 0.983305125178584 -11.6833924035474 0.082706144929781 0.77413955437692 -15.1432437010195 0.00199991197999599 0.997151419647446 0.286964432148198 -0.0209254496540316 0.00357017361144245 NA NA NA NA NA NA
"305" "cap3_Contig10272" 735 6 34.3 2 0 92 15 120 46 96 119 57 140 59 166 60 100 31 34 9 11 14 13 -10.7367977471142 -0.537990258008893 0.105571602295854 -11.0914735013604 -1.31803933201341 1.22188204959275e-06 -14.1136242838383 -0.529414263133105 0.217290149163962 -4.85205584267169 -1.61842237928495 -1.2337659009619 NA NA NA NA NA NA
"306" "cap3_Contig10273" 569 3 35.1 3 0 4 0 8 2 5 3 9 12 8 10 16 10 4 3 2 2 2 2 -13.8360706996091 0.437322765678767 0.586120875880963 -13.2835566791962 -0.165123851499941 0.703975182530619 -16.1240729540312 -0.238921854372017 0.769454313991431 -0.379959899176857 0.544465946538174 -0.293088752088039 NA NA NA NA NA NA
"307" "cap3_Contig10274" 495 2 41.8 2 0 0 2 1 12 0 17 3 342 1 291 0 329 2 5 8 2 0 1 -13.4613772501677 -6.27691802170753 1.94447092511609e-12 -10.5847801148793 -8.11238486800932 4.86700205184795e-72 -15.9417513972372 -0.144059365136846 0.853591216664058 -17.9492189471082 -7.03840909571522 -0.184538258359776 NA NA NA NA NA NA
"308" "cap3_Contig10275" 430 3 34.9 2 0 1 0 3 0 4 4 6 9 7 17 10 7 6 6 2 1 1 1 -14.4422065031794 0.0497655058549292 0.959416304767 -13.4325922583567 -0.636384264297905 0.169386332059684 -15.9989098110772 -0.200309666069728 0.802856938894016 -1.37417831204031 0.0508860711191617 -0.249651408395641 NA NA NA NA NA NA
"309" "cap3_Contig10276" 856 3 41.7 4 0 1 0 0 0 0 0 0 1 1 0 3 1 4 4 0 1 4 0 -16.9271131529674 2.90875152184553 0.669455951642461 -15.6661844798638 0.512757937741816 0.688759337330096 -16.2671737976719 0.259927250137635 0.773387458446976 0.400539308332411 0.426894802128193 0.287946804720615 NA NA NA NA NA NA
"310" "cap3_Contig10277" 541 1 45.7 2 0 2 1 1 1 4 0 8 19 7 13 6 6 NA NA NA NA NA NA -14.7298885756312 0.265843435394524 0.826601112698044 -13.3804065051861 -0.861874800682427 0.0610210180176507 -Inf -0.429906269519527 0.999999910437966 -1.87334312761909 0.219062819970115 -1.12249363810578e-07 NA NA NA NA NA NA
"311" "cap3_Contig10278" 597 7 41.7 2 0 1 0 5 2 5 0 105 145 115 170 229 126 1 1 5 7 2 2 -14.3621637955059 1.26780609564286 0.240481573399425 -10.6667224863657 -0.198576511545092 0.438629742366461 -15.9417513972372 -0.692955656102332 0.373418375266812 -0.77450917874289 1.1737839523266 -0.8900884854332 NA NA NA NA NA NA
"312" "cap3_Contig10279" 645 2 32.2 4 0 1 0 7 0 7 1 47 22 49 7 106 2 10 0 6 1 6 0 -14.1545244307276 2.84061552444204 0.0186535676479033 -12.0069054955262 2.59972230477573 3.16155897153253e-13 -15.6966289392043 4.04105309898547 0.000108028450276931 7.28733083268939 2.35238278878759 3.87181383340242 NA NA NA NA NA NA
"313" "cap3_Contig1028" 422 2 34.8 3 0 7 0 4 2 4 1 11 6 10 16 26 17 33 8 16 6 8 3 -14.0367413950712 0.681488748506303 0.472613498484204 -13.0035966528384 -0.00497859928193429 0.99008803792268 -14.5280580619292 1.29137234084561 0.0112316149312638 -0.0124231217442267 0.718233219340387 2.53540886397018 NA NA NA NA NA NA
"314" "cap3_Contig10280" 471 2 35.5 2 0 10 1 12 4 20 17 17 27 16 25 52 16 2 1 3 3 0 0 -12.7682300696077 -0.204635935064262 0.69470695585915 -12.4275060276994 0.0214591586486129 0.949917889923277 -16.6348985777972 -0.009962337370032 0.972295346365468 0.0628098905234638 -0.392475438439526 -0.0347296143048616 NA NA NA NA NA NA
"315" "cap3_Contig10281" 347 2 29.4 2 1 7 0 6 1 7 4 3 1 1 1 2 0 3 0 4 1 2 1 -13.7082373280992 0.66535513416175 0.400095757622531 -15.378502407412 1.59066821231339 0.163236621093113 -16.434227882335 1.76232425575309 0.0986556485471928 1.39426822934651 0.841450226865703 1.65140625461012 0.453697103252038 0.194306262631902 0.108761044786412 1.29794492025760 0.749265656350196 1.60378684710894
"316" "cap3_Contig10282" 781 2 38.2 2 0 2 1 0 13 0 20 4 385 3 453 6 395 1 4 1 3 0 7 -13.3435942145113 -5.39465383899971 5.28985794129668e-12 -10.3302502497445 -6.78359892729123 4.26553918811938e-71 -16.0595344328936 -3.23420476458959 0.000563807432302547 -17.8282514842214 -6.89757268580977 -3.44845307198779 NA NA NA NA NA NA
"317" "cap3_Contig10283" 580 2 31.6 2 0 7 0 9 1 7 4 15 16 18 21 16 23 65 51 49 29 37 36 -13.5949086427922 0.867404768411927 0.259160821513029 -12.7665960668627 -0.450894105943286 0.217986241909231 -13.2448744967332 -0.0469214509823221 0.897102322807784 -1.23190053403847 1.12837679976089 -0.129322684132317 NA NA NA NA NA NA
"318" "cap3_Contig10284" 480 0 25.8 2 0 8 1 8 4 5 15 0 5 0 5 0 5 NA NA NA NA NA NA -13.2135410862631 -1.25518706766163 0.0303301581540337 -14.7498937479896 -7.58692136706105 4.44128252234793e-06 -Inf -0.429906269519527 0.999999910437966 -4.58958493701355 -2.16575180284633 -1.12249363810578e-07 NA NA NA NA NA NA
"319" "cap3_Contig10285" 740 1 28.1 2 0 10 1 25 6 13 17 3 3 2 1 5 2 15 28 28 24 25 38 -12.6504470339513 -0.257083892043226 0.606806002499847 -14.6853552268521 0.526592292326135 0.504272034203587 -13.7695281221064 -0.850261771581279 0.0305347515978464 0.667783133855788 -0.514638004797807 -2.16308358236521 NA NA NA NA NA NA
"320" "cap3_Contig10286" 527 3 32.6 2 0 4 0 4 3 12 2 28 77 40 62 85 44 0 3 2 4 5 7 -13.7082373280992 0.765267449405406 0.328594588106571 -11.6408327891287 -0.502413130364926 0.08276299650225 -15.78760071741 -1.54793547903027 0.0355358068048105 -1.73487472702744 0.97694862323629 -2.10219946341395 NA NA NA NA NA NA
"321" "cap3_Contig10287" 370 2 34.1 2 0 1 0 3 1 0 1 6 49 6 65 14 55 0 1 0 3 1 0 -15.1353536837393 -0.557435016237156 0.680581475093016 -12.1849443905281 -2.94888865297356 7.24705012904655e-16 -17.2226852426993 -2.35112799581565 0.111112211222106 -8.06628336027273 -0.411669783876752 -1.59321391245143 NA NA NA NA NA NA
"322" "cap3_Contig10288" 600 3 40.8 2 1 5 1 13 5 5 13 9 56 20 26 5 18 16 50 97 83 22 59 -13.189443534684 -1.03798946227265 0.0704239077192459 -12.5601041491409 -1.576615734463 2.18244946917983e-05 -13.0421629842362 -1.27832243783295 0.000590809150676239 -4.24535773292763 -1.80917443676275 -3.43579898800538 0.043923903676103 7.9469405552953e-06 0.000126791747924286 -4.46660839483832 -2.01481626972629 -3.83260830665381
"323" "cap3_Contig10289" 455 3 34.3 2 0 4 0 3 2 5 2 53 100 79 112 119 98 1 4 3 4 1 4 -14.1545244307276 0.207366114585185 0.819167526472085 -11.1282230435692 -0.522427244117369 0.0509485504255982 -15.9989098110772 -1.70263836441811 0.0324779419217989 -1.95191286660499 0.228615821448166 -2.13847831941967 NA NA NA NA NA NA
"324" "cap3_Contig1029" 677 2 48.3 3 0 1 0 0 0 0 0 0 2 3 1 2 1 2 0 2 0 2 1 -16.9271131529674 2.90875152184553 0.669455951642461 -15.2607193717556 0.151217222698453 0.881094981321375 -16.8862130060781 2.15092987183646 0.118280660855274 0.149581276291518 0.426894802128193 1.56203110724613 NA NA NA NA NA NA
"325" "cap3_Contig10290" 663 7 41.3 3 0 7 1 5 5 7 6 62 80 61 85 119 75 14 44 13 31 11 57 -13.4931259484823 -0.809101315308379 0.207458911993045 -11.2799998350413 -0.204562792791279 0.451326423158874 -13.6963247180831 -2.19822234971451 8.09319117336543e-08 -0.75320551939212 -1.26058359563265 -5.36503859564078 NA NA NA NA NA NA
"326" "cap3_Contig10292" 355 1 44.2 2 0 8 0 8 2 7 3 114 209 127 135 174 57 1 0 0 0 1 0 -13.5949086427922 0.771427129608873 0.314493845741424 -10.7535295941278 0.0515634969958209 0.843835815431909 -18.1389759745735 5.81851960111465 0.153503252392405 0.196989422238012 1.00583729081713 1.42726594617022 NA NA NA NA NA NA
"327" "cap3_Contig10293" 738 0 32.7 2 0 9 0 16 8 20 11 165 167 222 205 275 141 NA NA NA NA NA NA -12.7682300696077 0.0553597595509843 0.91523291563353 -10.3889205225136 0.20972034655015 0.403870402936902 -Inf -0.429906269519527 0.999999910437966 0.834728834265064 0.106440431416404 -1.12249363810578e-07 NA NA NA NA NA NA
"328" "cap3_Contig10294" 497 3 36.2 2 0 0 0 0 0 0 2 0 0 1 0 2 1 1 1 2 0 2 0 -16.2339659724075 -6.35980972222753 0.0587190420279826 -16.071649587972 0.99483985301942 0.538148242169823 -17.0403636859054 1.89776958829406 0.185575174956985 0.615615616157454 -1.89029107315998 1.32378284551279 NA NA NA NA NA NA
"329" "cap3_Contig10295" 433 3 35.8 2 0 5 4 0 2 5 11 0 23 4 7 4 9 1 4 3 3 2 4 -13.6312762869631 -2.46878438710621 0.000312499150840993 -13.6077963473818 -2.3702115846079 2.27459634888811e-05 -15.9989098110772 -1.31588312207311 0.0916039934351402 -4.23607617975304 -3.60471210061074 -1.68699666393579 NA NA NA NA NA NA
"330" "cap3_Contig10296" 239 0 41.8 2 0 1 0 8 2 8 6 3 12 8 12 17 8 NA NA NA NA NA NA -13.7082373280992 0.0637344971273806 0.929441749481786 -13.3635993868698 -0.480199411537892 0.288797465540412 -Inf -0.429906269519527 0.999999910437966 -1.0607633420705 0.0885472276548296 -1.12249363810578e-07 NA NA NA NA NA NA
"331" "cap3_Contig10297" 529 3 39.1 2 0 2 0 2 1 7 1 5 6 5 1 20 8 2 1 2 0 11 2 -14.3621637955059 1.32052758407652 0.227816354649368 -13.6512814593215 0.613638896602821 0.244272762273075 -15.9417513972372 1.80237511469555 0.0477482909111107 1.16437330187716 1.2060029456559 1.97960179705271 NA NA NA NA NA NA
"332" "cap3_Contig10298" 504 3 33.9 3 0 2 0 2 1 0 1 24 19 25 20 72 16 3 3 6 3 8 1 -15.1353536837393 -0.782153049532465 0.569519705401511 -12.2874599540537 0.818739632777193 0.015048167008109 -15.6540693247855 0.830479395528303 0.240220494455809 2.43121776810766 -0.568758995269877 1.17443584582401 NA NA NA NA NA NA
"333" "cap3_Contig10299" 449 2 35.4 2 0 12 1 14 8 11 10 250 197 276 262 301 125 20 8 16 14 6 8 -12.9017614622322 -0.451192896895335 0.392634129909524 -10.205889997239 0.417201690622724 0.0946884793503327 -14.5554570361174 0.0282022508225169 0.95248376410664 1.67116809945689 -0.85485011543514 0.0595880149305867 NA NA NA NA NA NA
"334" "cap3_Contig103" 814 5 36.1 4 0 52 1 77 10 109 19 74 33 104 36 165 8 133 42 145 21 145 12 -11.3361261724565 1.77118803592457 2.49565017550445e-05 -11.4176892378144 2.05275456690375 1.16719611805779e-11 -12.6215230781088 2.18309175237575 4.59746045563647e-09 6.7842147384019 4.21519268702461 5.86112343862912 NA NA NA NA NA NA
"335" "cap3_Contig1030" 476 3 39.7 2 0 2 1 9 1 8 10 108 113 130 117 95 102 35 8 39 42 52 32 -13.4931259484823 -0.411101222111241 0.530823348684921 -10.958156908436 -0.137390735189731 0.602845867011285 -13.4945850754321 0.332877677963698 0.386675880947583 -0.520312382276252 -0.626749656042102 0.865661386823176 NA NA NA NA NA NA
"336" "cap3_Contig10300" 468 1 34.6 3 0 10 0 13 0 0 2 109 7 126 2 26 4 1 0 2 2 0 0 -13.7082373280992 1.58419217553429 0.115514868517164 -11.8448158427038 4.33072387062519 3.22517505339645e-25 -17.2226852426993 0.284562899045002 0.832976085057394 10.3749095946754 1.57388140965288 0.210886184263922 NA NA NA NA NA NA
"337" "cap3_Contig10301" 498 5 34.3 2 0 0 0 0 1 1 1 2 6 4 6 5 5 3 2 0 8 0 5 -15.8285008642993 -1.97727684086024 0.256998371970785 -14.1257394389167 -0.82511264094206 0.175230219799726 -15.9417513972372 -2.71584757803224 0.00142586300317759 -1.35558822690438 -1.13351422252962 -3.18936382305713 NA NA NA NA NA NA
"338" "cap3_Contig10302" 387 0 27.4 2 0 11 1 9 1 8 9 3 3 3 0 2 0 NA NA NA NA NA NA -13.2635515068378 -0.0301901661649186 0.96170899597130 -15.0600486762935 1.53439068732076 0.113623576423873 -Inf -0.429906269519527 0.999999910437966 1.58211387616997 -0.0480090927836615 -1.12249363810578e-07 NA NA NA NA NA NA
"339" "cap3_Contig10303" 822 2 31.5 3 0 76 2 129 29 136 60 96 96 96 102 159 87 28 2 9 4 7 8 -10.8586875647233 0.79686108490343 0.0269982423514144 -11.0027453857517 0.115386484188398 0.661158484754464 -14.771680144587 1.09068855730994 0.0440286926159069 0.438314267465697 2.21154322068717 2.01381754842627 NA NA NA NA NA NA
"340" "cap3_Contig10304" 752 5 30.9 2 0 5 1 11 3 10 8 3 18 12 10 29 6 1 4 1 3 2 2 -13.289526993241 -0.142127382816965 0.817200450948178 -13.1012351224023 0.0563194656465592 0.893546897086691 -16.2671737976719 -1.59408068131672 0.0726888038821532 0.13381748934422 -0.231147195588228 -1.79477971554527 NA NA NA NA NA NA
"341" "cap3_Contig10305" 261 0 34.1 2 0 1 0 10 0 6 2 11 3 13 1 11 1 NA NA NA NA NA NA -13.982674173801 1.96484710816765 0.0494680717218541 -13.7690644949779 2.76511864186815 1.09394695489713e-05 -Inf -0.429906269519527 0.999999910437966 4.39771857618599 1.96453508453317 -1.12249363810578e-07 NA NA NA NA NA NA
"342" "cap3_Contig10306" 486 2 35.6 4 0 4 1 3 1 0 2 1 3 2 3 6 1 0 1 0 1 1 0 -14.529217880169 -1.19484143953567 0.246601020852849 -14.6853552268521 0.0969444072142398 0.901290491962114 -17.7335108664653 -1.43430405475361 0.409039818340879 0.124031300789402 -1.15864474823477 -0.825584521794132 NA NA NA NA NA NA
"343" "cap3_Contig10307" 619 5 42.2 2 0 1 0 2 0 1 2 6 18 11 14 23 12 7 3 6 4 3 2 -15.1353536837393 -0.220683383590749 0.869413170607026 -13.0271271502485 -0.404941441267956 0.31421446031119 -15.6132473302652 0.419266672209287 0.536349175917267 -1.00641816266018 -0.164403929200707 0.618343131599289 NA NA NA NA NA NA
"344" "cap3_Contig10308" 403 0 35 2 1 11 0 15 2 7 7 123 113 100 100 93 86 NA NA NA NA NA NA -13.189443534684 0.468056602580341 0.461966352349003 -11.0363216812853 -0.0537347604895481 0.839516502495359 -Inf -0.429906269519527 0.999999910437966 -0.202511968813445 0.735612829989614 -1.12249363810578e-07 NA NA NA NA NA NA
"345" "cap3_Contig10309" 493 0 41.6 2 0 2 1 3 1 1 3 44 66 35 53 69 109 NA NA NA NA NA NA -14.529217880169 -1.32633425202378 0.177222917181798 -11.528354805702 -0.800699669019557 0.00518917940514133 -Inf -0.429906269519527 0.999999910437966 -2.79504934437005 -1.34935515659365 -1.12249363810578e-07 NA NA NA NA NA NA
"346" "cap3_Contig1031" 428 1 30.4 2 1 2 1 4 1 3 4 34 47 32 40 64 48 28 20 23 18 30 19 -14.2190629518652 -0.77757336883833 0.368288477912674 -11.8782141231056 -0.277725142802766 0.350814314367489 -13.9048694699762 0.0702023429105788 0.860784085079036 -0.933010950678436 -0.899683929688097 0.175376143138914 0.320359214645469 0.203534978355533 0.968716080249522 -1.27154458010271 -0.993719976165008 -0.0392186302769527
"347" "cap3_Contig10310" 550 2 28.5 2 0 11 13 16 37 9 71 11 57 15 71 37 59 6 70 15 32 5 50 -11.8708673476191 -3.19870843798993 3.0789440597762e-15 -11.9364830312296 -1.86797162371334 4.75866440647322e-09 -13.6503396048413 -2.96028587131828 8.81321782912446e-12 -5.85539889793769 -7.88766440016922 -6.82466263767023 NA NA NA NA NA NA
"348" "cap3_Contig10311" 429 2 28.7 2 1 52 4 92 24 56 66 3 8 7 13 10 4 47 43 25 24 23 25 -11.2435333856287 -0.101669893973733 0.782907424989563 -13.6512814593215 -0.460006284176882 0.361161215121204 -13.6010145382788 -0.397463317389889 0.297342623450924 -0.913154642712189 -0.275532155471389 -1.04214895756099 0.535038359449936 0.273692024149384 0.187076736046268 -1.094599752341 -0.62033332451243 -1.31927636595181
"349" "cap3_Contig10312" 322 2 29.2 2 1 56 0 87 25 78 43 16 17 21 21 27 17 2015 1335 1848 1513 2053 1302 -11.260686464855 0.59008294008297 0.119150325027175 -12.6788204559803 0.0431104908089731 0.90409933588467 -9.6152044677971 0.0832425761262136 0.791130480428637 0.120484527168869 1.55834990425397 0.264842908661754 0.168296338951389 0.870242904909194 0.999131158352011 -0.163349953414809 1.37769868042078 0.00108893173571720
"350" "cap3_Contig10313" 367 2 45.5 2 0 0 0 0 0 1 0 29 35 27 29 36 17 1 1 0 0 0 0 -16.9271131529674 4.96463580720881 0.345583543772171 -12.3046523545941 0.0872527700404507 0.788728462672965 -18.1389759745735 -0.38732318566769 0.810730928304712 0.267962138102418 0.943190359109675 -0.23948319182593 NA NA NA NA NA NA
"351" "cap3_Contig10314" 603 0 33 2 0 24 3 14 6 21 22 31 43 22 38 68 24 NA NA NA NA NA NA -12.4273034826371 -0.464468402183651 0.316055669592934 -12.0374089498196 -0.0422461210105097 0.89189840596535 -Inf -0.429906269519527 0.999999910437966 -0.135902440718259 -1.00259632517979 -1.12249363810578e-07 NA NA NA NA NA NA
"352" "cap3_Contig10315" 509 1 38.1 3 0 2 9 4 32 2 69 4 155 0 164 0 166 1 18 1 4 1 28 -12.1564285285017 -5.11079483189156 2.60258587384922e-23 -11.265581459617 -7.11751857927605 6.35286700445019e-53 -14.8618312415813 -4.48138674704149 2.64867651833878e-10 -15.3120509154247 -9.9468627651279 -6.31805972802866 NA NA NA NA NA NA
"353" "cap3_Contig10316" 507 1 42 3 0 12 1 14 2 28 7 73 35 55 33 107 31 NA NA NA NA NA NA -12.7682300696077 1.21109393821718 0.0392339217960463 -11.6468029561152 1.05383628043681 0.000327019970014465 -Inf -0.429906269519527 0.999999910437966 3.59289851926041 2.06172503385911 -1.12249363810578e-07 NA NA NA NA NA NA
"354" "cap3_Contig10317" 927 3 40.1 2 0 2 0 5 0 4 1 67 105 100 111 139 86 26 44 23 13 24 62 -14.4422065031794 2.23082668435429 0.086606233823059 -11.0477690671257 -0.176344217936876 0.505226203451148 -13.5746277831056 -0.97866398070484 0.0126027587183372 -0.666289300039134 1.71357812527926 -2.49480156253974 NA NA NA NA NA NA
"355" "cap3_Contig10318" 385 2 30.9 2 0 7 0 5 3 3 3 1 2 7 4 5 2 1 0 1 1 2 0 -13.882590715244 -0.28769816579051 0.717356072823055 -14.4134215113684 0.524264412059069 0.453995377528397 -17.2226852426993 1.57749680066346 0.29651914323925 0.748770774546159 -0.361994590555152 1.0439270474983 NA NA NA NA NA NA
"356" "cap3_Contig10319" 447 2 34 2 0 15 2 24 3 16 6 33 30 42 37 61 17 107 48 80 51 67 21 -12.737458410941 0.840157624703171 0.133701251316042 -12.0643164027395 0.562032933771746 0.0722857393664312 -12.9078673577189 0.712164109575601 0.0450340537553323 1.7973142868976 1.499664806361 2.00433624510681 NA NA NA NA NA NA
"357" "cap3_Contig1032" 470 0 36.2 4 1 8 0 5 1 16 3 52 18 64 17 83 13 NA NA NA NA NA NA -13.4306055915009 1.65504170153305 0.0368153508020095 -11.9485556124639 1.8988779538687 5.48506980094822e-09 -Inf -0.429906269519527 0.999999910437966 5.83174500450132 2.08780585949067 -1.12249363810578e-07 NA NA NA NA NA NA
"358" "cap3_Contig10320" 308 2 33.1 2 0 1 0 0 2 3 0 10 23 13 19 27 5 1 0 4 1 0 0 -15.1353536837393 -0.295586309837936 0.824326772773157 -12.8832329705885 -0.0230307004634334 0.952606274911422 -17.0403636859054 1.99330167467165 0.173263587933666 -0.0594341982714748 -0.22198344248585 1.36179183867111 NA NA NA NA NA NA
"359" "cap3_Contig10321" 310 2 30.3 3 1 85 1 112 13 63 30 48 29 50 30 37 6 887 238 613 240 410 130 -11.2100854515612 1.24796471333512 0.00148075548104204 -12.1596265825438 1.12030905911414 0.000634099000014562 -11.0009029405291 1.20739707407994 0.000205121092591763 3.41659343493762 3.17842886477396 3.71262451188915 0.00166598147123543 0.00198294533543701 0.000175813690581229 3.0927748234904 3.14410061675383 3.75145160781326
"360" "cap3_Contig10322" 260 0 45.4 2 0 0 0 0 0 0 2 0 1 0 6 0 6 NA NA NA NA NA NA -16.2339659724075 -6.35980972222753 0.0587190420279826 -14.8929945916303 -7.42644289034096 1.00714069202449e-05 -Inf -0.429906269519527 0.999999910437966 -4.41563463943389 -1.89029107315998 -1.12249363810578e-07 NA NA NA NA NA NA
"361" "cap3_Contig10323" 525 2 32.4 2 0 6 0 3 1 5 3 73 99 71 91 110 69 6 2 2 2 2 1 -14.0367413950712 0.37686958035112 0.673841506880329 -11.2176681039211 -0.185574760320994 0.490387482400526 -16.1240729540312 0.561113832013457 0.508065222633947 -0.68969266046235 0.420881647892665 0.661853332278449 NA NA NA NA NA NA
"362" "cap3_Contig10324" 398 1 36.7 2 0 1307 55 64 10 1293 457 55 67 57 76 97 39 2 1 1 0 4 0 -8.8605916624974 1.13598586731516 0.000472300538453852 -11.4892363891065 0.0559069942720125 0.841938591411046 -16.7526816134536 2.33765282572536 0.0816897741913507 0.199414407298412 3.49599331147742 1.74096465518851 NA NA NA NA NA NA
"363" "cap3_Contig10325" 427 1 34.2 2 0 0 0 3 1 2 1 12 22 9 21 18 16 0 9 2 6 5 12 -14.9812030039121 0.225130228411454 0.898074135970762 -12.8729764704213 -0.774845374267788 0.0426819162122105 -15.3057626305172 -2.47744492301335 0.00012926876064733 -2.02680932728311 0.128094566450289 -3.82784758384624 NA NA NA NA NA NA
"364" "cap3_Contig10326" 333 1 40.2 2 0 2 0 5 0 5 0 66 73 52 91 196 65 2 3 5 2 2 1 -14.4422065031794 5.92895343842745 0.0058009092109874 -11.1608346291579 0.0896123589820613 0.743063322471637 -16.1240729540312 0.173492995909786 0.833760773963935 0.327799424519572 2.7588278084378 0.209880715309764 NA NA NA NA NA NA
"365" "cap3_Contig10327" 450 2 38.9 3 0 1 0 3 0 3 1 100 136 75 93 134 64 0 0 3 0 0 0 -14.8476716112876 1.67714809674743 0.237488146083493 -11.057686503783 -0.0417599552968971 0.875031208589095 -17.7335108664653 5.12541276557247 0.0788576281155308 -0.157271083588715 1.18128847003461 1.75735318225777 NA NA NA NA NA NA
"366" "cap3_Contig10328" 561 3 38.9 2 0 6 1 6 2 6 3 55 65 75 45 80 34 4 8 6 4 1 3 -13.7490593226195 0.0856054601638888 0.910677796711903 -11.5886470359581 0.432139735871536 0.1298911989031 -15.5740266171119 -0.863408820141784 0.1906571006986 1.51453107343435 0.112183644990165 -1.30863771028205 NA NA NA NA NA NA
"367" "cap3_Contig10329" 442 4 41.2 2 0 3 0 1 0 4 0 8 11 14 8 12 7 9 0 4 4 1 0 -14.8476716112876 5.60744325786774 0.0300452537119913 -13.3635993868698 0.259183508618265 0.562767014342641 -15.9417513972372 1.46186115642461 0.0864265986177558 0.578736454400839 2.16949328374185 1.71455634340202 NA NA NA NA NA NA
"368" "cap3_Contig1033" 544 5 41.4 3 0 2 0 10 1 22 1 34 16 33 24 130 6 174 66 151 37 393 20 -13.3435942145113 3.06550191852061 0.000585773044291177 -11.9648825057513 1.7185349118807 3.80093886741507e-07 -12.0975314951605 2.06898216357747 1.35027853222762e-08 5.07866617825629 3.43811769153719 5.67957750739002 NA NA NA NA NA NA
"369" "cap3_Contig10330" 248 2 38.3 2 0 0 0 0 0 0 1 27 51 33 62 48 29 2 0 0 0 0 1 -16.9271131529674 -6.22445298430725 0.176589149677652 -11.9364830312296 -0.515941867643191 0.0883511903502763 -17.7335108664653 0.512131744887155 0.787701690487134 -1.70416005062761 -1.35133186276797 0.269296285360273 NA NA NA NA NA NA
"370" "cap3_Contig10331" 374 1 39.3 2 0 1 0 2 0 0 2 31 38 40 30 41 16 2 1 2 1 2 0 -15.3176752405333 -0.81123854050708 0.571841704558127 -12.1798292898613 0.341457214141115 0.283338965610141 -16.7526816134536 1.1888597891281 0.305939360305245 1.07284879047715 -0.56534120879477 1.02377965858483 NA NA NA NA NA NA
"371" "cap3_Contig10332" 552 4 31.7 2 0 12 1 18 4 11 7 23 20 27 29 41 18 117 165 169 112 89 101 -12.9568212394153 0.335617093976131 0.558296027219183 -12.3953489160649 0.27491676574407 0.41048276263983 -12.2080579273335 -0.457164369803802 0.172540329629953 0.823044368911067 0.58537435694336 -1.36408654283193 NA NA NA NA NA NA
"372" "cap3_Contig10333" 477 2 39.6 2 1 29 3 37 13 63 62 9 10 4 6 14 14 103 130 63 65 165 180 -11.594394359702 -0.288175927274461 0.464119237651925 -13.4148926812573 -0.437175899887227 0.341973204030098 -12.2725079176402 -0.606382876517619 0.0703715948659174 -0.95027368964522 -0.73208082350431 -1.80951137320645 0.287298478551551 0.229870247861937 0.0257911711840511 -1.20069316134291 -1.06406671378691 -2.22934180378059
"373" "cap3_Contig10334" 383 3 37.6 4 0 16 2 20 5 33 12 12 13 49 20 24 18 27 32 38 33 33 19 -12.4497763384892 0.556736234563141 0.262063386938762 -12.5452890633558 0.485780129713931 0.172812547421354 -13.6281164680566 -0.185212091193134 0.627481305055293 1.36322202642847 1.12152751326022 -0.485274974279019 NA NA NA NA NA NA
"374" "cap3_Contig10335" 658 1 40.3 2 0 0 2 1 4 2 14 2 186 3 189 2 188 0 1 0 1 0 0 -13.7916189370382 -3.97572219096293 9.8759139894609e-07 -11.1123075882633 -6.5364327581314 6.75061185039676e-54 -18.1389759745735 -6.65459521543893 0.076684655976556 -15.4571637397622 -4.89409497500023 -1.77025508894227 NA NA NA NA NA NA
"375" "cap3_Contig10336" 189 1 30.7 2 0 2 0 2 0 2 0 4 6 7 11 5 9 0 0 3 2 1 1 -15.1353536837393 5.66355060145475 0.064791218135053 -13.7202743308085 -0.868863766697496 0.0921824606396781 -16.8862130060781 -0.00544759191522243 1 -1.6839959024118 1.84669595601756 0 NA NA NA NA NA NA
"376" "cap3_Contig10337" 487 0 38 2 0 3 1 7 0 2 4 24 55 29 44 31 26 NA NA NA NA NA NA -14.0938998089112 -0.207387621507511 0.810298982086844 -12.115609697127 -0.658887284894286 0.0358114051539697 -Inf -0.429906269519527 0.999999910437966 -2.09906234610926 -0.240040342270887 -1.12249363810578e-07 NA NA NA NA NA NA
"377" "cap3_Contig10338" 444 1 45.3 2 0 1 1 3 1 5 7 65 121 82 141 115 85 7 5 7 8 5 5 -14.0367413950712 -1.11389287404874 0.159892337609874 -11.046125681382 -0.55798958391744 0.0354812849038387 -15.2212052424892 -0.333552739064478 0.559150959461392 -2.10282254036462 -1.40543374677287 -0.584103084883953 NA NA NA NA NA NA
"378" "cap3_Contig10339" 362 1 31.8 3 0 1418 173 1882 757 2527 1132 6 15 5 3 18 7 2 1 0 3 5 3 -7.9538884898723 0.085982666647955 0.76785656910899 -13.4689599025276 -0.0226539559272834 0.962144931663166 -16.1930658255182 -0.537048211483365 0.526961712619586 -0.0474621055597209 0.295179751595051 -0.632650788993835 NA NA NA NA NA NA
"379" "cap3_Contig1034" 849 5 36.3 2 0 5 0 9 0 26 0 45 1 30 0 88 4 111 5 57 1 143 3 -13.2382336988535 6.74875158066881 1.16518144088435e-06 -12.3339799696886 4.77746175978702 1.39464817831566e-21 -13.0638021593396 4.67899655448298 6.17197790153691e-21 9.54247400437387 4.86146846574441 9.38702344998357 NA NA NA NA NA NA
"380" "cap3_Contig10340" 472 1 34.7 2 1 4 0 7 1 2 4 0 18 2 8 0 12 0 1 0 0 0 0 -14.0367413950712 -0.047335663382727 0.955640365778806 -13.7690644949779 -4.39451246327503 3.55846738069325e-09 -18.8321231551334 -5.71504972514864 0.212708662270422 -5.90351060531862 -0.0556252290030895 -1.24615182291498 0.881644477455552 1.28015424672821e-09 0.205820304212805 -6.06986800259242 -0.148884873395549 -1.26514234921038
"381" "cap3_Contig10341" 402 3 36.1 2 1 4 0 8 4 3 9 4 15 24 29 21 16 1 1 3 4 0 0 -13.5949086427922 -1.07750833005561 0.103861498812413 -12.7665960668627 -0.545492448462156 0.146297111150437 -16.6348985777972 -0.65309561172546 0.533626514074099 -1.45273584293582 -1.62641454460391 -0.622479660315916 0.072206886840204 0.0897079376089481 0.537963321871395 -1.69694035458202 -1.79781148415557 -0.615895757368305
"382" "cap3_Contig10342" 211 3 36.5 2 0 0 0 1 1 2 3 7 7 3 10 8 6 59 46 48 37 70 54 -14.9812030039121 -1.3292678771881 0.25345219694997 -13.7443718823876 -0.51827996572233 0.316275675628354 -13.0827301692252 -0.0636455327384066 0.857341068923175 -1.00214063296401 -1.14200438509956 -0.179759896133756 NA NA NA NA NA NA
"383" "cap3_Contig10343" 714 5 35 2 0 4 0 2 2 2 0 4 4 5 1 5 1 20 17 18 9 15 8 -14.6245280599734 0.270491912777991 0.821337380290855 -14.4622116755379 1.1776415598404 0.106098757801483 -14.3662150364788 0.253176355951111 0.572385518270161 1.61597944315526 0.225825195176611 0.564541715979396 NA NA NA NA NA NA
"384" "cap3_Contig10344" 429 3 36.6 4 0 2 1 4 24 9 30 14 69 12 132 19 47 7 9 16 13 2 18 -12.678617910918 -3.02321358098574 5.17815585747471e-09 -11.7777713400748 -2.50557817701427 1.977786393395e-14 -14.6577358852378 -1.18465355393811 0.0157872998006022 -7.6520640744015 -5.84134334223403 -2.41379597545692 NA NA NA NA NA NA
"385" "cap3_Contig10345" 367 1 37.9 2 0 14 0 13 3 7 6 41 40 64 29 81 23 37 29 121 52 239 19 -13.1659130372738 0.396598828922709 0.530120847974482 -11.8303228354012 0.853373803457438 0.00464532746751527 -12.6235331290368 1.30315347649012 0.000506857911777857 2.83065171242306 0.62782154891831 3.47710572390532 NA NA NA NA NA NA
"386" "cap3_Contig10346" 383 3 39.4 3 0 49 2 82 14 82 37 8 10 16 18 29 5 0 6 0 1 1 0 -11.3436168441857 0.842267176995438 0.0308674987533919 -13.0035966528384 0.489380917559068 0.229968260286958 -16.7526816134536 -3.12675716548408 0.0173952283774817 1.20044062225537 2.15877665116886 -2.3782457509653 NA NA NA NA NA NA
"387" "cap3_Contig10347" 383 0 43.1 2 0 1 0 3 2 0 2 20 99 33 68 26 27 NA NA NA NA NA NA -14.8476716112876 -1.47602569535149 0.18754807549407 -11.8484721539069 -1.28208568285523 3.34586621015971e-05 -Inf -0.429906269519527 0.999999910437966 -4.14855079001142 -1.31786729529389 -1.12249363810578e-07 NA NA NA NA NA NA
"388" "cap3_Contig10348" 263 2 46 2 0 3 0 2 0 1 3 62 52 50 63 161 38 1 0 0 0 1 0 -14.7298885756312 -0.470019252177168 0.680593244983915 -11.4035046028225 0.53253687332472 0.059826756334134 -18.1389759745735 5.81851960111465 0.153503252392405 1.88206820011888 -0.411653728100032 1.42726594617022 NA NA NA NA NA NA
"389" "cap3_Contig10349" 449 0 30.5 2 0 11 0 16 2 23 3 3 3 5 0 11 2 NA NA NA NA NA NA -12.9197799677349 2.08899039313261 0.00216730358895794 -14.2798901187439 1.62882421648279 0.0239745847652735 -Inf -0.429906269519527 0.999999910437966 2.25753628621901 3.06629363417801 -1.12249363810578e-07 NA NA NA NA NA NA
"390" "cap3_Contig1035" 555 1 40.5 2 0 1 0 1 1 1 1 68 60 48 33 95 10 1 0 0 1 3 0 -15.3176752405333 -0.814766122494925 0.567651775079897 -11.7085509631836 1.04174633041456 0.000557247913886885 -17.2226852426993 1.47513389767718 0.333335363966959 3.45161224853153 -0.571513259130845 0.967417502419513 NA NA NA NA NA NA
"391" "cap3_Contig10350" 753 4 38 2 0 1 1 2 0 4 5 3 24 4 39 1 12 10 8 7 2 4 1 -14.3621637955059 -0.90463997511922 0.325514793882508 -13.0391033412953 -3.24995821301358 9.34164253793306e-11 -15.3663872523337 0.62445807483523 0.324757272602285 -6.4772385797718 -0.983188255659148 0.984728860246214 NA NA NA NA NA NA
"392" "cap3_Contig10351" 338 2 37.3 2 2 33 2 2 1 6 4 78 96 49 72 89 56 584 487 25 24 51 27 -13.0559121420595 0.281284752822333 0.68346848333175 -11.3711692221796 -0.19961258994557 0.467825309601397 -11.743714376458 -0.0203453232027574 0.954409425931825 -0.726021957973664 0.407734666931345 -0.0571704389521802 0.830860407413915 0.275853114443678 0.752345380537548 -1.08968230269912 0.213598194593126 -0.315548305350927
"393" "cap3_Contig10352" 496 0 43.3 2 0 31 0 50 0 19 0 631 19 543 16 319 10 NA NA NA NA NA NA -12.3219429669793 7.32565641713114 2.50803434955542e-10 -10.1197057990263 4.99675068494497 3.82521813167862e-53 -Inf -0.429906269519527 0.999999910437966 15.3450063741636 6.3264882213872 -1.12249363810578e-07 NA NA NA NA NA NA
"394" "cap3_Contig10353" 462 2 36.8 2 0 0 0 0 0 4 0 5 5 4 9 17 9 0 1 2 0 0 0 -15.5408187918475 4.69085399330362 0.0696712105013974 -13.5661236509812 -0.197130485738168 0.68790325003879 -17.7335108664653 0.620351814924402 0.73473125429305 -0.401702139141797 1.81404232066335 0.338838688487289 NA NA NA NA NA NA
"395" "cap3_Contig10354" 540 1 34.3 2 1 22 0 28 11 17 26 0 2 0 5 0 1 0 8 0 3 0 4 -12.282722253826 -0.371915798815225 0.407816141807995 -15.378502407412 -6.75964040662211 0.00137770699250494 -16.1240729540312 -7.76581066276538 2.694415848992e-06 -3.19928124038322 -0.827742858153431 -4.69283744348927 0.252056507135373 0.00111125605375303 1.34710016527570e-06 -3.26073049958349 -1.14536858235555 -4.83267586978406
"396" "cap3_Contig10355" 725 5 32.3 2 0 8 0 19 3 14 14 2 0 0 1 2 1 9048 3873 6341 4219 5653 2186 -12.866670142421 0.179827437995636 0.742746316893037 -15.6661844798638 0.709694840645852 0.575180456378911 -8.48011100502867 0.631396584552562 0.0455328802877471 0.560438383993301 0.328218690577667 1.99969803704176 NA NA NA NA NA NA
"397" "cap3_Contig10356" 725 4 30.8 2 0 83 6 92 34 96 72 472 485 511 509 660 464 12 14 6 9 4 5 -10.9790781637868 0.0226483689008272 0.948255751173072 -9.4184640299914 0.0140611308054712 0.953760380651856 -14.9201001497053 -0.771636825985966 0.142605946909822 0.0579852461085471 0.0648973240880138 -1.46615543293476 NA NA NA NA NA NA
"398" "cap3_Contig10357" 493 1 34.5 2 0 4 1 7 0 4 5 17 7 18 24 24 11 3 0 0 0 0 0 -13.882590715244 -0.0365313017023102 0.963322147427048 -12.8428234322506 0.39887570390671 0.295021518520145 -17.7335108664653 5.07154056851316 0.0839087235208935 1.04716926372679 -0.0459850728955367 1.7284436049588 NA NA NA NA NA NA
"399" "cap3_Contig10358" 403 2 35 4 0 0 0 2 0 0 0 34 37 35 54 53 25 0 0 0 0 2 1 -16.2339659724075 3.8688791502823 0.300896845801383 -11.9856732754204 -0.0438192354733888 0.88561688622342 -17.7335108664653 0.424694070185476 0.831646385400364 -0.143852574381621 1.03451205137069 0.212590495608201 NA NA NA NA NA NA
"400" "cap3_Contig10359" 636 3 38.8 2 0 1 0 2 0 4 1 27 40 29 40 42 37 1 1 2 0 3 1 -14.8476716112876 1.77438142618281 0.211183068417005 -12.0873059209642 -0.433490814952706 0.161054134399504 -16.7526816134536 1.12287028852934 0.335501033119273 -1.40153504846992 1.25031892340819 0.963092643695536 NA NA NA NA NA NA
"401" "cap3_Contig1036" 359 2 45.7 4 0 0 0 1 0 1 0 126 213 125 155 330 94 NA NA NA NA NA NA -16.2339659724075 5.21284253811958 0.2249364157717 -10.5080874940911 0.100143214430708 0.698096872468757 -Inf -0.429906269519527 0.999999910437966 0.387890765164051 1.21350601579099 -1.12249363810578e-07 NA NA NA NA NA NA
"402" "cap3_Contig10360" 612 4 33.7 2 0 3 0 0 0 3 1 6 7 6 8 15 1 4 1 3 1 1 0 -14.9812030039121 1.18944289579241 0.446705537904065 -13.6967438333983 0.60693784848724 0.24351958637436 -16.5295380621394 1.63157294516354 0.138513507188986 1.16623465088603 0.760918851602434 1.48134933896636 NA NA NA NA NA NA
"403" "cap3_Contig10361" 334 2 37.4 2 0 1 0 2 0 0 0 2 134 1 134 0 116 0 2 0 1 0 3 -15.8285008642993 4.34527516641838 0.249350275342425 -11.4995192560621 -7.18930442167201 4.75820624206821e-48 -17.0403636859054 -7.43533295686652 0.00181997534145415 -14.5640110310766 1.15192893889826 -3.11813804977849 NA NA NA NA NA NA
"404" "cap3_Contig10362" 497 1 29.6 2 0 18 5 34 6 21 18 35 46 42 41 69 29 NA NA NA NA NA NA -12.3021403396831 -0.140724064414669 0.754881729653576 -11.8895994453308 0.154095914271205 0.606366978231539 -Inf -0.429906269519527 0.999999910437966 0.515266252113952 -0.312208951403612 -1.12249363810578e-07 NA NA NA NA NA NA
"405" "cap3_Contig10363" 346 1 42.5 2 0 0 0 0 1 0 1 443 486 222 312 553 157 0 0 0 0 0 0 -16.2339659724075 -8.02497239112884 0.0357030747411012 -9.77407996883543 0.249831746366257 0.314695168323529 -Inf -0.429906269519527 0.999999910437966 1.00541893018846 -2.1002929991528 -1.12249363810578e-07 NA NA NA NA NA NA
"406" "cap3_Contig10364" 543 2 28.2 3 0 8 0 6 4 8 3 4 4 7 10 11 4 16 11 21 16 16 10 -13.5598173229809 0.214176489326543 0.763041411246572 -13.7690644949779 0.111357302894012 0.832816546585296 -14.3323134848031 0.105003014176795 0.811928212046314 0.211090636525084 0.301489295786542 0.237939250557497 NA NA NA NA NA NA
"407" "cap3_Contig10365" 435 0 31.5 2 0 20 78 35 318 11 955 1 50 2 63 1 71 NA NA NA NA NA NA -9.67081591327672 -5.5191849271169 3.41103080462846e-48 -12.2215019862619 -5.78666182517108 2.68700792415608e-30 -Inf -0.429906269519527 0.999999910437966 -11.4384310191204 -14.5867419040716 -1.12249363810578e-07 NA NA NA NA NA NA
"408" "cap3_Contig10366" 613 1 32.1 2 0 0 0 1 3 4 6 4 10 4 10 13 7 2 1 0 0 1 0 -14.2880558233521 -1.83608070849916 0.0368603257138883 -13.586742938184 -0.637135838199818 0.194796088205065 -17.4458287940135 1.14781642112248 0.469252879578228 -1.29652088869884 -2.0873077385835 0.723695201742838 NA NA NA NA NA NA
"409" "cap3_Contig10367" 487 3 26.7 2 0 2 0 2 2 3 11 0 24 0 20 0 20 1 4 1 0 0 2 -13.9313808794134 -1.93359385923428 0.0124152545889616 -13.2990608657322 -8.5246902675898 7.48145612655012e-18 -16.7526816134536 -1.97704387891136 0.0854458125192822 -8.60727998055087 -2.50011628780342 -1.7199264466098 NA NA NA NA NA NA
"410" "cap3_Contig10368" 612 1 35.8 2 0 23 4 36 9 25 40 1 1 1 2 3 3 0 0 0 2 0 0 -12.0071322271393 -0.55739922942206 0.183281557897891 -15.0600486762935 -0.646895174172692 0.483229864511055 -18.1389759745735 -5.79105442542 0.0864026332663006 -0.701117220247857 -1.33071879020942 -1.71468697278347 NA NA NA NA NA NA
"411" "cap3_Contig10369" 427 1 48.5 3 1 0 0 1 0 0 0 0 0 0 0 0 0 1 0 0 1 0 0 -16.9271131529674 3.87474834155418 0.461889291569982 -Inf -0.14405182194453 1 -18.1389759745735 -0.356606861589262 0.863893721772318 0 0.735739425302218 -0.171419755841746 0.470778756467407 0.99999985766172 0.860827827754478 -1.78394578530436e-07 0.721212541837342 -0.175320470486441
"412" "cap3_Contig1037" 558 2 41 3 0 1 0 0 0 0 0 0 0 0 1 0 0 2 0 0 0 0 0 -16.9271131529674 2.90875152184553 0.669455951642461 -17.4579439490919 -5.20787944841538 0.27504935946545 -18.1389759745735 5.04895143521092 0.154526244883714 -1.09150812320068 0.426894802128193 1.42372447841786 NA NA NA NA NA NA
"413" "cap3_Contig10370" 750 2 29.1 2 0 14 1 36 9 25 10 5 14 14 35 8 2 22 8 15 15 6 4 -12.3732362613669 0.59863582473356 0.216556662254801 -13.1012351224023 -0.78048422469183 0.073222825120249 -14.5836279130841 0.273811973769445 0.573684884981022 -1.79143931234577 1.23573613192386 0.562632898779733 NA NA NA NA NA NA
"414" "cap3_Contig10371" 414 1 38.4 2 0 10 0 5 1 8 0 22 15 27 26 52 13 2 1 1 0 3 3 -13.7490593226195 2.94134515107951 0.0108780011251646 -12.4145188321726 0.703239777923535 0.0402482783299758 -16.5295380621394 0.143373095390169 0.885685047385422 2.05119173641327 2.54659367535583 0.143766259082766 NA NA NA NA NA NA
"415" "cap3_Contig10372" 206 0 38.3 2 0 3 0 0 1 0 0 4 6 6 1 5 3 NA NA NA NA NA NA -15.5408187918475 -1.03270523756055 0.577694046141092 -14.2390681242237 0.502969953013849 0.431650417657651 -Inf -0.429906269519527 0.999999910437966 0.786370573755642 -0.556756151917162 -1.12249363810578e-07 NA NA NA NA NA NA
"416" "cap3_Contig10373" 581 2 35.1 3 0 8 0 12 6 4 6 21 13 25 33 44 29 7 13 13 10 8 4 -13.3435942145113 -0.478807681238122 0.44305388293128 -12.3519984751913 0.0661269668261616 0.842129959436018 -14.8247899699009 -0.327374727664743 0.518208246464785 0.199169752451784 -0.76704647663621 -0.646109804111818 NA NA NA NA NA NA
"417" "cap3_Contig10374" 509 1 31.2 2 1 15 1 17 4 12 17 6 7 8 5 9 1 6 4 3 1 2 1 -12.737458410941 -0.285433327867673 0.578320438147788 -13.8744250106357 0.79189149437509 0.154654789513609 -15.9989098110772 0.495384695902908 0.538015950507165 1.42328073463155 -0.555839707467556 0.615816023776934 0.429020945441062 0.21285215429413 0.589504081913778 1.24576099221117 -0.790868133910238 0.539554819374639
"418" "cap3_Contig10375" 490 3 32 2 1 8 1 8 2 4 1 23 23 23 32 44 12 1 1 2 2 2 0 -13.7490593226195 0.609499736959982 0.466163070896938 -12.4016981437436 0.28926117165592 0.391252858074419 -16.7526816134536 0.357623055951971 0.74475192675641 0.857347511726613 0.728736157170727 0.32556707454335 0.531235800906477 0.579603400402578 0.781710962630602 0.553964121386558 0.626120661713999 0.277090048876327
"419" "cap3_Contig10376" 689 1 41.5 3 0 1 0 3 0 0 0 41 50 40 49 48 30 1 2 1 1 2 1 -15.5408187918475 4.43348384818657 0.170610657771219 -11.9049843641702 -0.108750523205238 0.715356868782879 -16.7526816134536 -0.441993760286989 0.679977280987659 -0.364671187329563 1.37024428748508 -0.41249413178449 NA NA NA NA NA NA
"420" "cap3_Contig10377" 351 0 32.2 2 0 3 1 2 8 4 18 13 38 7 22 19 29 NA NA NA NA NA NA -13.3435942145113 -2.82161263878842 6.56556704668764e-06 -12.6059136851722 -1.40759435163404 0.000112394732435476 -Inf -0.429906269519527 0.999999910437966 -3.86214736426909 -4.50730678745675 -1.12249363810578e-07 NA NA NA NA NA NA
"421" "cap3_Contig10378" 590 1 38.8 2 0 1 1 4 1 4 3 10 12 10 10 17 9 1 0 0 0 1 1 -14.2880558233521 -0.423931275176451 0.637067514228595 -13.2384362439158 0.0719117986656338 0.866579834386035 -17.7335108664653 0.512405863922917 0.779343522119181 0.168004378641196 -0.471802853125692 0.280174640052183 NA NA NA NA NA NA
"422" "cap3_Contig10379" 546 2 35.5 3 0 36 1 57 18 49 30 16 23 19 30 32 22 623 489 632 564 593 446 -11.6748397249208 0.319866847319309 0.424437467733377 -12.5021168914906 -0.362475772230854 0.289220960866151 -10.7163034539221 -0.121706351380804 0.700920068210516 -1.05983216496745 0.79874641418903 -0.384078767119451 NA NA NA NA NA NA
"423" "cap3_Contig1038" 424 2 34 3 0 15 0 22 11 41 23 13 22 21 41 36 24 43 16 48 22 37 17 -12.2086142816723 0.0911715534765598 0.840073632204072 -12.4016981437436 -0.527900616139085 0.117131950715736 -13.622637002292 0.795726081067988 0.0411758537881685 -1.56692616612751 0.201799295659425 2.04175486154212 NA NA NA NA NA NA
"424" "cap3_Contig10380" 609 1 38.1 2 0 6 0 13 3 10 1 15 13 19 28 51 25 1 2 0 2 1 2 -13.4306055915009 1.53806593894054 0.0467301780212505 -12.4406641122769 0.0505014512234 0.883057996847925 -16.7526816134536 -2.04312276459273 0.071451511616637 0.147093783129734 1.98873755904256 -1.80259710756006 NA NA NA NA NA NA
"425" "cap3_Contig10381" 350 0 33.1 2 2 1 0 6 1 1 4 37 37 40 45 59 40 NA NA NA NA NA NA -14.3621637955059 -0.581578762767558 0.528575886197653 -11.9049843641702 -0.0231312483035308 0.938178819681754 -Inf -0.429906269519527 0.999999910437966 -0.0775590473574446 -0.63018143205752 -1.12249363810578e-07 NA NA NA NA NA NA
"426" "cap3_Contig10382" 489 3 36.6 2 0 2 0 3 2 13 7 47 58 57 81 157 93 7 6 3 13 14 15 -13.6312762869631 0.00161025404915964 0.99820014136653 -11.2574347750492 -0.164292732815586 0.548412528952804 -14.771680144587 -0.999864653942424 0.0475766870593132 -0.600140611617154 0.00225579018362832 -1.98113008642729 NA NA NA NA NA NA
"427" "cap3_Contig10383" 517 2 31.7 2 0 0 0 2 0 1 2 4 1 34 3 2 0 2 4 5 2 5 1 -15.3176752405333 -0.386414646189629 0.781912644370581 -13.6737543151736 3.42663624783833 7.35232544141188e-07 -15.887684175967 0.353922837270864 0.638043096566918 4.95181825774343 -0.276827395465779 0.470436633397782 NA NA NA NA NA NA
"428" "cap3_Contig10384" 737 2 33.1 4 0 31 4 31 35 81 37 1261 1298 1386 1337 1338 1190 2 4 4 0 0 0 -11.5380414231509 -0.459714746695218 0.231796425986809 -8.49478370625813 -0.0818119451418467 0.733951465702079 -16.5295380621394 0.274495595988227 0.779160869389956 -0.339873935763292 -1.1957441260835 0.280412732807425 NA NA NA NA NA NA
"429" "cap3_Contig10385" 386 1 35.2 2 0 3 0 10 1 6 4 7 5 12 10 21 3 NA NA NA NA NA NA -13.7490593226195 0.722332861870611 0.359948456932725 -13.3975009385454 0.959726403996868 0.0431134237356269 -Inf -0.429906269519527 0.999999910437966 2.02260950232063 0.915463306937667 -1.12249363810578e-07 NA NA NA NA NA NA
"430" "cap3_Contig10386" 641 2 39.3 2 0 2 0 0 0 0 1 106 188 149 249 252 120 2 0 2 1 2 0 -15.8285008642993 -1.22246054553536 0.559943170627006 -10.4881532791903 -0.310126523142504 0.22371058336224 -16.8862130060781 2.19270947258188 0.111258955817909 -1.21672048222538 -0.582925920268581 1.59255989809437 NA NA NA NA NA NA
"431" "cap3_Contig10387" 743 2 36.1 3 0 27 6 19 3 17 7 40 50 76 72 45 24 1 4 2 1 4 2 -12.5576653005004 0.244614272291348 0.626472652364461 -11.7310962015047 0.0875621655206674 0.765065635050659 -16.1930658255182 -0.451018814141023 0.591243363867858 0.298835405334607 0.486697591404583 -0.537035107316635 NA NA NA NA NA NA
"432" "cap3_Contig10388" 467 0 41.8 2 1 43 0 81 2 75 0 213 5 274 6 321 1 NA NA NA NA NA NA -11.6238082449083 5.32036324977022 1.5819805876812e-14 -10.7486396088336 5.9781660034146 3.22036248810967e-54 -Inf -0.429906269519527 0.999999910437966 15.5047763122361 7.68071907289632 -1.12249363810578e-07 NA NA NA NA NA NA
"433" "cap3_Contig10389" 454 2 36.8 3 0 2 0 1 2 3 0 9 16 6 10 30 6 0 1 0 0 1 1 -14.8476716112876 0.152456086607626 0.902030806206067 -13.1141385272382 0.175493342890401 0.678520318554243 -17.7335108664653 -1.5122608328997 0.381687804407549 0.414483131102181 0.123096344155209 -0.874790688878644 NA NA NA NA NA NA
"434" "cap3_Contig1039" 418 3 37.3 2 0 4 0 4 2 6 4 32 33 33 27 117 36 2 3 4 2 3 1 -13.9313808794134 -0.0421956901812483 0.957873716533798 -11.8303228354012 0.527393805009766 0.0831122221768992 -16.1240729540312 0.174570287958591 0.831988464307387 1.73290687471748 -0.052822020042626 0.212151985192344 NA NA NA NA NA NA
"435" "cap3_Contig10390" 459 5 30.9 2 0 17 3 16 17 25 23 49 82 50 51 82 77 16 16 15 7 4 11 -12.3119926361261 -0.941023967106007 0.0304252797699415 -11.4892363891065 -0.390489893150113 0.163448361473038 -14.5980166505362 -0.422015006138695 0.375503298719374 -1.39356712587584 -2.16450935030318 -0.886211999512703 NA NA NA NA NA NA
"436" "cap3_Contig10391" 668 1 33.4 2 0 10 1 8 0 6 2 46 24 34 29 40 28 38 4 32 14 20 8 -13.6312762869631 1.37080730398573 0.116138939153412 -12.1546390410328 0.418637309791337 0.18483633793033 -14.078532964027 1.39092509132372 0.00187710670716536 1.32601014228786 1.57118820434316 3.10901738838595 NA NA NA NA NA NA
"437" "cap3_Contig10392" 476 2 34.5 2 1 9 1 24 3 11 11 3 9 6 5 14 9 95 61 92 76 99 56 -12.8495757090617 0.231077184817991 0.674682521018989 -13.6293025526028 -0.331358949952523 0.507073374122418 -12.6604225577225 0.147735780950546 0.664723712026378 -0.66340161144397 0.419730254175061 0.433400672543359 0.76457171634684 0.37490275281967 0.836392908275187 -0.887327223567933 0.299482770404084 0.206509546695010
"438" "cap3_Contig10393" 601 3 41.1 3 0 7 0 7 1 8 1 43 5 39 0 72 0 1 0 1 0 0 0 -13.7490593226195 2.05591248161917 0.0336481306132545 -12.3890397468716 4.81878794120626 7.74522391306861e-22 -18.1389759745735 5.91823633093742 0.139787434418503 9.60326374780796 2.12426332536068 1.47658306349264 NA NA NA NA NA NA
"439" "cap3_Contig10394" 400 2 32.5 2 0 23 2 51 9 54 13 6 6 4 5 8 5 4 3 3 1 2 1 -11.9032326321211 1.11210545536989 0.0131779910506029 -13.9315834244757 -0.015111026057012 0.978343071236176 -16.1930658255182 0.456457466586621 0.596579993809519 -0.027146268726321 2.47892256876873 0.529325031852303 NA NA NA NA NA NA
"440" "cap3_Contig10395" 495 1 45.5 2 0 0 0 7 0 1 0 8 8 67 20 16 17 2 0 1 0 0 0 -14.8476716112876 4.83126503589938 0.0307652299789072 -12.5452890633558 0.645047947037739 0.0853681886048257 -17.7335108664653 5.76684494687342 0.0736032383909151 1.72035358485937 2.1600961116706 1.78907189097284 NA NA NA NA NA NA
"441" "cap3_Contig10396" 400 2 35.3 2 0 0 0 2 1 5 1 80 72 158 60 314 86 2 1 4 0 3 1 -14.7298885756312 0.794655233900232 0.479483275065173 -10.8115534342441 1.00141000953879 0.000180133178489425 -16.434227882335 1.73011536904688 0.104436110867195 3.74536292791134 0.707133893303998 1.62371751639397 NA NA NA NA NA NA
"442" "cap3_Contig10397" 442 4 35.5 3 0 5 0 14 4 15 7 37 40 44 48 39 26 5 4 3 4 1 1 -13.1204506631971 0.482456573857261 0.423615233439766 -12.0026228337342 -0.0193486380224145 0.949285496783961 -15.9417513972372 -0.396004228344298 0.604150496639393 -0.0636040626298189 0.800164951362984 -0.518441169493716 NA NA NA NA NA NA
"443" "cap3_Contig10398" 484 1 33.1 3 0 2 0 0 1 1 1 20 22 40 24 42 20 0 1 1 0 0 0 -15.3176752405333 -1.14438302773721 0.436853401501357 -12.3339799696886 0.432935824112875 0.190522329770639 -18.1389759745735 -0.356638478197482 0.864302857373682 1.30903548844769 -0.77751769037679 -0.170899414090244 NA NA NA NA NA NA
"444" "cap3_Contig10399" 357 7 35.9 2 0 27 0 25 4 34 2 326 65 235 72 380 39 4539 390 2692 297 1692 188 -12.4053245759184 2.43313123722311 6.09313237751119e-05 -10.4395421500227 2.29226336253191 2.98652567713686e-17 -9.6421895929349 2.86902638499536 2.96649291765053e-17 8.44709036243886 4.00917471379934 8.44787636080984 NA NA NA NA NA NA
"445" "cap3_Contig104" 445 0 42 2 0 1 0 0 2 0 0 0 0 0 0 1 0 NA NA NA NA NA NA -15.8285008642993 -3.00517374546371 0.0945609724277224 -17.4579439490919 4.55503555289075 0.374211088236958 -Inf -0.429906269519527 0.999999910437966 0.888613025622178 -1.67181416650198 -1.12249363810578e-07 NA NA NA NA NA NA
"446" "cap3_Contig1040" 865 3 38.4 3 0 0 0 1 0 1 4 5 176 5 184 3 159 2 3 3 4 3 2 -15.1353536837393 -1.80109509640799 0.168642611194573 -11.1813004597502 -5.47929298411485 2.22870380999998e-46 -15.9989098110772 -0.584279534990806 0.447726816317728 -14.2987202254768 -1.37657846988048 -0.759210215176438 NA NA NA NA NA NA
"447" "cap3_Contig10400" 447 1 43 3 0 15 0 4 1 11 4 73 20 12 6 86 13 696 73 82 13 313 42 -13.371765091478 1.08028263129735 0.152921792855506 -12.1108364183744 1.86064568509134 1.67511731351011e-07 -11.7263370256521 2.53285231937795 3.63759039534478e-12 5.23219187837905 1.42928688878708 6.9505910094129 NA NA NA NA NA NA
"448" "cap3_Contig10401" 412 2 37.4 2 0 0 0 6 0 10 3 92 51 78 68 117 35 16 12 10 6 20 4 -13.982674173801 1.55180048735764 0.0904638174891399 -11.368899073645 0.781205928344026 0.00508859137094165 -14.6126154499573 0.652570347377614 0.183300074900866 2.80137142701856 1.6929561324907 1.33066253776121 NA NA NA NA NA NA
"449" "cap3_Contig10402" 498 0 30.3 2 0 10 1 40 2 8 6 6 6 12 8 4 2 NA NA NA NA NA NA -12.7224205335764 1.11427686931835 0.0628589462346154 -13.8203577893655 0.484981255744719 0.369997781069086 -Inf -0.429906269519527 0.999999910437966 0.896477520408801 1.86018790093445 -1.12249363810578e-07 NA NA NA NA NA NA
"450" "cap3_Contig10403" 633 1 37.3 4 1 0 0 1 0 2 0 39 36 45 60 55 20 4 3 4 8 4 1 -15.8285008642993 5.1277277365108 0.125850566084937 -11.9166804039334 0.212412646368788 0.482465137442387 -15.6540693247855 -0.316232128981435 0.641366497106878 0.702343233636861 1.53067164066881 -0.465789059264825 0.129681544139313 0.709574790473118 0.57162036560321 0.372427220108881 1.51535888260269 -0.565666715799244
"451" "cap3_Contig10404" 374 0 28.6 2 0 5 1 5 8 4 18 22 23 21 30 23 20 NA NA NA NA NA NA -13.2135410862631 -2.2294288369043 0.000120748948696031 -12.5234700159612 -0.267727483742591 0.43387352151591 -Inf -0.429906269519527 0.999999910437966 -0.782580456890803 -3.84460058744918 -1.12249363810578e-07 NA NA NA NA NA NA
"452" "cap3_Contig10405" 579 4 34.2 2 0 5 2 9 14 11 24 9 19 6 18 18 37 6 11 12 9 8 10 -12.7527258830718 -1.92141050177768 0.000100394018784227 -12.78511511463 -1.46789953051979 0.00015367226272041 -14.8067714643983 -0.653706401155565 0.189852751836443 -3.78505876296681 -3.88963763178578 -1.31101483444051 NA NA NA NA NA NA
"453" "cap3_Contig10406" 639 4 39.1 2 0 5 0 15 6 21 11 117 176 86 156 246 86 26 36 21 21 55 19 -12.866670142421 0.178310983247157 0.74244419705231 -10.6929049723113 -0.119107352241681 0.647659607606346 -13.6503396048413 -0.0696759882962896 0.858387328000599 -0.457015913242174 0.328618322719515 -0.17842740568238 NA NA NA NA NA NA
"454" "cap3_Contig10407" 529 1 35.5 2 0 6 0 5 1 5 1 39 26 37 34 46 28 3 2 3 2 3 0 -14.0367413950712 1.50434640464097 0.145264809704035 -12.1108364183744 0.324048890568924 0.298423529258553 -16.2671737976719 0.792266159633865 0.381292340085361 1.03982001324056 1.45646249702189 0.875517596439729 NA NA NA NA NA NA
"455" "cap3_Contig10408" 335 3 40.9 2 0 7 0 2 0 14 0 40 1 28 6 59 0 14 5 18 4 16 83 -13.7916189370382 6.18443135988908 0.00026019942753106 -12.5601041491409 4.02480853556655 6.01181778072555e-17 -13.8904807325241 -0.571674150438284 0.223925802340043 8.36499362221803 3.65200637149834 -1.21615520974896 NA NA NA NA NA NA
"456" "cap3_Contig10409" 385 0 35.1 2 0 0 0 2 2 0 0 20 21 27 32 28 13 NA NA NA NA NA NA -15.5408187918475 -1.44713695140605 0.352863613798037 -12.5091840587137 0.103793429283073 0.762690525501136 -Inf -0.429906269519527 0.999999910437966 0.301949545558191 -0.929049152879197 -1.12249363810578e-07 NA NA NA NA NA NA
"457" "cap3_Contig1041" 417 2 27.1 2 0 57 6 49 38 66 51 74 48 88 91 62 43 97 70 49 46 38 35 -11.3398644945671 -0.507753947532003 0.15881210298897 -11.4515907894901 0.228282443009119 0.414756073903643 -13.0179926233083 -0.187619818392256 0.596744246579653 0.815552591158596 -1.40907800784561 -0.529088229057395 NA NA NA NA NA NA
"458" "cap3_Contig10410" 539 3 36.5 2 0 36 5 34 9 21 23 1 10 1 6 2 1 45 213 81 72 40 49 -12.0750828890478 -0.243016834787601 0.565115780850104 -14.4134215113684 -2.01541100594987 0.00898816155116503 -12.6175150567112 -1.2197927845556 0.00076384546966606 -2.61250409507363 -0.575259539656436 -3.36557410272614 NA NA NA NA NA NA
"459" "cap3_Contig10411" 448 3 29 2 0 3 1 9 1 1 4 0 27 0 22 0 19 1 15 0 12 0 23 -13.982674173801 -0.475302880938046 0.560424496188597 -13.2384362439158 -8.58508488900945 2.07439626658069e-18 -14.9002975224091 -6.09586726489795 5.18662128059171e-13 -8.75317120657544 -0.582211102038881 -7.22031781699845 NA NA NA NA NA NA
"460" "cap3_Contig10412" 345 0 35.4 2 1 1 2 2 7 2 15 0 40 0 38 0 39 NA NA NA NA NA NA -13.5598173229809 -3.57234161773797 3.78688444536978e-07 -12.6957700142941 -9.14975916279163 2.8900596186488e-27 -Inf -0.429906269519527 0.999999910437966 -10.8160368454856 -5.0793700527471 -1.12249363810578e-07 NA NA NA NA NA NA
"461" "cap3_Contig10413" 466 2 41.4 2 2 1 0 5 0 2 4 9 4 12 8 20 5 2 1 0 0 3 1 -14.4422065031794 -0.103441522299808 0.91548704158306 -13.3975009385454 1.06356520542772 0.0248698958656145 -16.8862130060781 0.80840423256547 0.505099601742161 2.24341763304072 -0.106120127874639 0.666487420272488 0.859372745937792 0.0437757352788708 0.587044519508208 2.01623187033923 -0.177172690728183 0.543123868899556
"462" "cap3_Contig10414" 361 3 40.2 2 0 0 0 1 0 2 0 43 35 42 51 92 25 4 10 4 5 4 6 -15.8285008642993 5.1277277365108 0.125850566084937 -11.7949834689559 0.478328741435739 0.108498767570204 -15.3356155936669 -1.2155482967633 0.0436522960381135 1.6049774490842 1.53067164066881 -2.01741430150893 NA NA NA NA NA NA
"463" "cap3_Contig10415" 397 0 32.2 2 0 20 5 27 41 33 32 4 17 12 41 11 14 NA NA NA NA NA NA -11.8645181199404 -1.30521237786349 0.000899730588825033 -12.8628240989573 -1.52474761245148 0.000154582340224665 -Inf -0.429906269519527 0.999999910437966 -3.78359008151135 -3.32013769577766 -1.12249363810578e-07 NA NA NA NA NA NA
"464" "cap3_Contig10416" 586 1 35.7 2 0 19 5 30 8 17 16 6 16 11 14 10 6 3 2 2 2 0 2 -12.3732362613669 -0.358588983625148 0.427087438550115 -13.3148092227003 -0.481807364486936 0.276371238947329 -16.434227882335 -0.707383307195803 0.447634859870876 -1.0885072472405 -0.79418551719135 -0.759363970857969 NA NA NA NA NA NA
"465" "cap3_Contig10417" 367 1 39 2 0 2 0 1 8 3 24 11 177 26 209 21 211 1 142 2 158 6 196 -13.289526993241 -3.44852720425138 2.23086517296684e-07 -10.9733087134566 -3.57557317904061 8.07546621323102e-31 -12.6075647258581 -6.29435218317738 1.33216617365026e-37 -11.5422812962536 -5.17899326942433 -12.8161109187068 NA NA NA NA NA NA
"466" "cap3_Contig10418" 648 4 36.1 3 0 5 0 7 4 6 5 1 4 1 5 7 7 2 0 4 2 4 1 -13.6312762869631 -0.319420473148908 0.644010996651274 -14.2390681242237 -1.29526515545424 0.0480281036331671 -16.2671737976719 1.33878270827336 0.160336578811584 -1.97711968095376 -0.462098066543181 1.403940464481 NA NA NA NA NA NA
"467" "cap3_Contig10419" 434 3 27 2 0 4 0 4 0 3 1 4 3 4 0 3 5 6 4 5 1 2 1 -14.4422065031794 1.98807907641234 0.135392193216706 -14.5135049699254 0.284184173247247 0.691491611216681 -15.887684175967 0.744383367152464 0.337464137680433 0.396831647858809 1.49317190918105 0.959187815246223 NA NA NA NA NA NA
"468" "cap3_Contig1042" 504 2 34.7 3 0 15 1 18 3 13 9 105 131 96 91 176 102 4 3 4 2 2 3 -12.8495757090617 0.422187576170842 0.449353333775441 -10.9054360620573 0.034121055641811 0.896016017772976 -15.9417513972372 -0.1074788982289 0.88669315620892 0.130695720600645 0.756493557241546 -0.142489773890541 NA NA NA NA NA NA
"469" "cap3_Contig10420" 495 3 34.5 2 0 41 2 36 11 29 26 92 106 105 98 125 72 13 7 14 15 13 8 -11.9503794105468 0.0650114310022667 0.876766121132634 -11.0643531951412 0.0875365342324503 0.740822575134714 -14.5836279130841 0.0283228748178235 0.95211332044758 0.330764238773605 0.155070014537457 0.0600531286706154 NA NA NA NA NA NA
"470" "cap3_Contig10421" 494 2 33.8 2 0 2 0 0 0 1 4 9 4 11 8 12 3 13 9 13 6 9 1 -14.9812030039121 -1.760711475504 0.154145184360107 -13.6077963473818 1.00614067288807 0.0468849084846112 -14.9002975224091 0.805161964484294 0.135383346844961 1.98733840472014 -1.4250415723169 1.49320571406098 NA NA NA NA NA NA
"471" "cap3_Contig10422" 468 0 44.2 2 0 0 0 1 0 0 0 1 4 0 3 1 4 NA NA NA NA NA NA -16.9271131529674 3.87474834155418 0.461889291569982 -14.8929945916303 -2.72434114286704 0.00551189987220417 -Inf -0.429906269519527 0.999999910437966 -2.77548761441435 0.735739425302218 -1.12249363810578e-07 NA NA NA NA NA NA
"472" "cap3_Contig10423" 583 1 34.1 3 1 3 2 3 21 3 23 0 38 0 14 1 17 2 14 0 4 2 4 -12.9197799677349 -3.66458685055896 9.79397299875637e-11 -13.2094487070425 -6.24451926603248 3.06136944775118e-16 -15.5740266171119 -2.87301919024734 0.000159736744275136 -8.17088437097984 -6.47009745546124 -3.77542240581967 3.44395190159771e-12 6.77474931474186e-17 6.9269283550289e-05 -8.35089523480373 -6.95830328589808 -3.97878177365916
"473" "cap3_Contig10424" 372 1 35.8 2 0 1 0 0 2 0 8 0 32 0 35 0 37 0 39 0 29 0 37 -14.529217880169 -4.5195106503978 0.000157438625151049 -12.8135530499505 -9.09171837090448 2.27094631436341e-25 -14.1781628049759 -9.59145239815782 3.45361565116716e-23 -10.4083623103351 -3.7790328985444 -9.91865996855976 NA NA NA NA NA NA
"474" "cap3_Contig10425" 703 3 37.6 2 0 0 1 1 1 0 3 1 73 2 81 1 106 5 6 5 2 1 1 -15.1353536837393 -3.84635034351665 0.0059669060293581 -11.8819948459455 -6.3008578513734 9.3949863976272e-38 -15.8363908815794 -0.0697529066951903 0.924890117728648 -12.8431678883624 -2.74959446887106 -0.0942757437965737 NA NA NA NA NA NA
"475" "cap3_Contig10426" 559 0 26.3 2 0 15 1 21 6 22 8 8 2 8 2 4 1 NA NA NA NA NA NA -12.636653711819 0.60306157635895 0.249346099139141 -14.2390681242237 2.02886900733052 0.0038559936797529 -Inf -0.429906269519527 0.999999910437966 2.88970836550633 1.15193910104664 -1.12249363810578e-07 NA NA NA NA NA NA
"476" "cap3_Contig10427" 470 0 33.6 2 0 1 0 1 1 1 0 9 7 16 16 22 12 NA NA NA NA NA NA -15.5408187918475 0.0657529234813835 0.969700667385757 -13.0512247018276 0.214286706618449 0.597614170504335 -Inf -0.429906269519527 0.999999910437966 0.527834556101448 0.0379837135198902 -1.12249363810578e-07 NA NA NA NA NA NA
"477" "cap3_Contig10428" 485 1 43.9 2 0 1 0 0 0 0 0 0 0 0 0 0 0 0 1 0 0 0 0 -16.9271131529674 2.90875152184553 0.669455951642461 -Inf -0.14405182194453 1 -18.8321231551334 -5.71504972514864 0.212708662270422 0 0.426894802128193 -1.24615182291498 NA NA NA NA NA NA
"478" "cap3_Contig10429" 443 5 36.8 2 0 0 0 0 0 0 1 7 10 11 11 16 10 9 8 12 11 11 12 -16.9271131529674 -6.22445298430725 0.176589149677652 -13.2835566791962 -0.0839537115767942 0.846877320215278 -14.6889884287419 -0.382294249845944 0.426887742309791 -0.193104255195111 -1.35133186276797 -0.794528640661096 NA NA NA NA NA NA
"479" "cap3_Contig1043" 677 3 34.9 2 0 28 0 30 1 44 8 20 3 25 1 26 4 380 70 259 45 298 31 -12.2175829516551 2.3478567632016 2.76878180560526e-05 -13.0884960966248 3.0061783359135 2.25434720149425e-09 -11.8446329081324 2.30226957401079 4.66807995504394e-11 5.9783314327752 4.19169490231468 6.5811548801547 NA NA NA NA NA NA
"480" "cap3_Contig10430" 507 3 38.3 2 0 10 2 5 4 8 4 106 135 101 170 188 127 2 2 1 1 2 3 -13.4306055915009 -0.454298024204254 0.483465278710776 -10.7401392540682 -0.323043863250914 0.210223673740456 -16.434227882335 -0.715033944580717 0.4427032683067 -1.25295063191808 -0.700740015425992 -0.767636336777686 NA NA NA NA NA NA
"481" "cap3_Contig10431" 387 0 33.9 2 0 1 1 2 3 2 6 0 16 0 28 0 26 NA NA NA NA NA NA -14.2190629518652 -2.32894673142194 0.00614094576396661 -13.2094487070425 -8.63141386638104 2.35652988615886e-19 -Inf -0.429906269519527 0.999999910437966 -8.99526966399553 -2.74015905831872 -1.12249363810578e-07 NA NA NA NA NA NA
"482" "cap3_Contig10432" 397 3 35.3 2 0 1 0 1 1 2 0 39 66 61 57 69 37 1 4 0 1 4 0 -15.3176752405333 0.664117737086808 0.680115494769242 -11.6618861983265 -0.0590309218432167 0.837115419399237 -16.5295380621394 -0.459852305818386 0.64103899947636 -0.205584585393927 0.412305531516182 -0.466246596599595 NA NA NA NA NA NA
"483" "cap3_Contig10433" 542 2 34.3 3 0 10 0 9 3 15 5 11 10 17 12 43 6 2 1 2 1 4 2 -13.189443534684 0.79395160044578 0.220624145552404 -12.8628240989573 1.02967155324464 0.0103930785203379 -16.3472165053454 0.538684847063595 0.562174498488377 2.56246926787853 1.22487015858848 0.579614669165666 NA NA NA NA NA NA
"484" "cap3_Contig10434" 385 1 32.7 2 0 14 0 14 10 13 8 65 69 67 63 100 52 7 2 0 2 13 3 -12.8495757090617 -0.186464624400342 0.723723157748776 -11.4272586888306 0.170933066134297 0.536466163123291 -15.5362862891291 0.911018840156145 0.200013662376774 0.618165630789343 -0.353487287212651 1.28151264199509 NA NA NA NA NA NA
"485" "cap3_Contig10435" 448 3 34.6 2 0 16 3 30 7 15 19 18 19 26 12 66 19 4 6 8 4 4 4 -12.4273034826371 -0.341935429079405 0.461358998528683 -12.382770133858 0.803927945969452 0.0200453282871818 -15.4309257734713 -0.242342694888909 0.69454557651447 2.32549834540049 -0.736610909792005 -0.392693900090187 NA NA NA NA NA NA
"486" "cap3_Contig10436" 624 6 38.8 5 0 44 16 144 64 60 71 104 170 223 281 98 90 34 35 39 38 23 24 -10.9381517360775 -0.871319484909455 0.0100771685705004 -10.5847801148793 -0.437223309327349 0.0891151973723299 -13.5694329662285 -0.442300194163594 0.241336617515142 -1.70008362263184 -2.5731700354193 -1.17165245849731 NA NA NA NA NA NA
"487" "cap3_Contig10437" 399 1 32.1 2 1 18 1 75 11 38 13 18 11 27 8 14 5 81 18 132 18 73 22 -11.8772571457179 1.08501987378495 0.0158634153371408 -13.0391033412953 1.25636915178525 0.00272630087801532 -12.99148149776 1.83067291165755 1.38591296266779e-06 2.99702306207836 2.41204288894965 4.82701987341091 0.0151156877442973 0.00603352309170679 9.74769683696795e-07 2.74595395533522 2.42959536519676 4.89666466819522
"488" "cap3_Contig10438" 419 3 35.6 2 0 9 2 7 8 12 9 24 35 39 52 42 51 52 35 23 32 57 18 -13.0769655512573 -0.898844527929628 0.099936453847673 -11.9648825057513 -0.578294738046032 0.0570024899999605 -13.452225801593 0.163367663679713 0.666237306631433 -1.90329172513358 -1.64516177580746 0.431317803877019 NA NA NA NA NA NA
"489" "cap3_Contig10439" 568 3 35.6 2 0 5 0 8 1 10 8 17 18 13 14 19 11 2 0 3 2 2 0 -13.4613772501677 0.286893836534745 0.672466516408149 -12.9361553720428 0.0633428427783247 0.869844034005658 -16.6348985777972 1.47402523600991 0.192864169195414 0.163856599241891 0.422765287364824 1.3021527632886 NA NA NA NA NA NA
"490" "cap3_Contig1044" 571 2 41.2 2 0 4 0 1 0 4 4 252 199 254 226 411 146 10 0 4 2 8 3 -14.3621637955059 -0.0833630354617531 0.932931510811998 -10.1527557336988 0.522884631883059 0.0358870597321763 -15.5362862891291 1.68086526600283 0.0211759768703339 2.0982047779869 -0.0841571195775192 2.30483213038106 NA NA NA NA NA NA
"491" "cap3_Contig10440" 486 0 30.7 4 1 59 4 136 16 41 87 8 0 4 0 3 0 NA NA NA NA NA NA -11.0893827058015 0.00683114295372353 0.985894668943013 -14.7498937479896 7.26118889215669 1.07405836861588e-05 -Inf -0.429906269519527 0.999999910437966 4.40170032610805 0.0176793317537618 -1.12249363810578e-07 NA NA NA NA NA NA
"492" "cap3_Contig10441" 505 1 29.3 2 0 18 0 24 8 13 13 56 15 28 16 63 12 5 7 3 9 4 3 -12.5963798126811 0.0244860073752041 0.960763682749089 -12.2109198769314 1.58379005081163 3.35276426959988e-06 -15.3981359506483 -1.04554964286969 0.0895352529805285 4.64793382678088 0.0491952674257432 -1.69785436060006 NA NA NA NA NA NA
"493" "cap3_Contig10442" 550 5 35.1 2 0 0 0 0 0 1 0 11 17 14 14 28 15 5 4 4 0 4 1 -16.9271131529674 4.96463580720881 0.345583543772171 -12.8628240989573 -0.046029274333836 0.903654951093433 -15.9417513972372 1.02714337219034 0.202213298460445 -0.121045557122463 0.943190359109675 1.27527111321235 NA NA NA NA NA NA
"494" "cap3_Contig10443" 514 1 40.1 4 1 3 2 5 1 7 8 2 11 10 29 15 24 0 2 3 1 1 1 -13.6690166149459 -0.830022153399499 0.229454348207481 -12.947084442575 -1.57443192962759 0.000131184313624973 -16.7526816134536 -0.45233058882455 0.673974505327734 -3.82422455289565 -1.201765622436 -0.420699528738169 0.182161290895316 5.26719772810806e-05 0.639297933123145 -4.0434429484548 -1.33412989198744 -0.468680631743075
"495" "cap3_Contig10444" 820 0 40.6 2 0 10 0 19 6 26 9 93 67 137 88 121 41 NA NA NA NA NA NA -12.678617910918 0.700456630826166 0.188972326042541 -11.1534951466699 0.749353324693447 0.00567831696388459 -Inf -0.429906269519527 0.999999910437966 2.76580102702542 1.31362531285109 -1.12249363810578e-07 NA NA NA NA NA NA
"496" "cap3_Contig10445" 377 4 33.7 2 0 6 0 12 0 6 1 9 10 11 6 16 4 29 11 10 9 5 1 -13.7082373280992 3.16513816809821 0.0050273326049896 -13.4325922583567 0.721417474716496 0.12368780430621 -14.6577358852378 0.655808286629106 0.206666003565675 1.53947734584008 2.80527718650591 1.26278626092122 NA NA NA NA NA NA
"497" "cap3_Contig10446" 321 0 40.2 2 0 0 0 0 2 0 9 1 97 0 115 0 118 NA NA NA NA NA NA -14.529217880169 -7.45965699933691 1.18301126112923e-05 -11.6558255737148 -8.62322918661774 1.60361470554257e-47 -Inf -0.429906269519527 0.999999910437966 -14.4807399615632 -4.38069544461427 -1.12249363810578e-07 NA NA NA NA NA NA
"498" "cap3_Contig10447" 401 0 39.4 2 0 2 0 12 4 6 9 9 2 13 4 11 1 NA NA NA NA NA NA -13.4306055915009 -0.524970443488399 0.406534749482651 -13.7690644949779 2.18778490003574 0.000221440983443923 -Inf -0.429906269519527 0.999999910437966 3.69321003016198 -0.830007135239078 -1.12249363810578e-07 NA NA NA NA NA NA
"499" "cap3_Contig10448" 517 1 36.2 2 0 18 3 27 9 27 24 11 23 14 28 26 12 82 78 38 27 24 29 -12.2449819258432 -0.292698727062674 0.506761661882623 -12.7217455006974 -0.461063066803519 0.208474720806963 -13.2045020414428 -0.321433905720339 0.381070632801059 -1.25777062858369 -0.663888523829283 -0.875925321617608 NA NA NA NA NA NA
"500" "cap3_Contig10449" 366 3 35.8 2 0 4 0 6 5 19 7 9 21 17 19 23 16 17 26 19 14 20 16 -13.2135410862631 0.123950769907738 0.839754822908744 -12.8039835989343 -0.399708547477168 0.283306445628629 -14.1136242838383 -0.400429817088305 0.337806089254023 -1.07292126152979 0.202207099839735 -0.958509131211003 NA NA NA NA NA NA
"501" "cap3_Contig1045" 670 3 38.2 3 0 1 0 3 0 6 0 82 139 57 111 212 55 2 2 3 1 9 4 -14.6245280599734 5.83156243247204 0.00788221303190565 -10.9717831601478 -0.0699320860877432 0.796416009605768 -15.78760071741 0.496997602484195 0.506348572021061 -0.257988205800088 2.65707403736914 0.664534036491649 NA NA NA NA NA NA
"502" "cap3_Contig10450" 723 3 33.6 4 0 49 1 90 20 102 46 66 44 70 58 98 36 148 68 91 52 141 61 -11.1970133699938 0.768038064853325 0.0434180066952149 -11.5390500948187 0.619468497813189 0.0289375974936428 -12.5024022496107 0.618443998461345 0.0690108120624879 2.18433558849898 2.01966636030276 1.81834897333301 NA NA NA NA NA NA
"503" "cap3_Contig10451" 389 1 36 2 0 0 0 3 5 6 3 9 18 7 17 27 25 3 0 2 0 0 1 -14.0938998089112 -0.901456828647653 0.257960893233026 -12.8232149608622 -0.842917707418398 0.0274932805617795 -17.0403636859054 1.87977707372457 0.191571338677435 -2.20444191636384 -1.13122383283377 1.30594477450907 NA NA NA NA NA NA
"504" "cap3_Contig10452" 505 0 38 2 0 1 0 7 5 11 6 724 472 838 501 697 410 NA NA NA NA NA NA -13.5259157713052 -0.286358259720974 0.662244223850786 -9.2576556888043 0.56839295479885 0.0200988985773196 -Inf -0.429906269519527 0.999999910437966 2.32449650668122 -0.436816786749942 -1.12249363810578e-07 NA NA NA NA NA NA
"505" "cap3_Contig10453" 386 1 42.2 2 0 0 1 2 3 0 2 2 105 2 63 10 73 0 13 0 0 0 3 -14.8476716112876 -3.18473937581923 0.00569501853462446 -11.9166804039334 -4.38293213637113 3.6286350335742e-28 -16.0595344328936 -7.12771794238652 4.45592947702843e-06 -11.004664638228 -2.76484307577127 -4.58889759238183 NA NA NA NA NA NA
"506" "cap3_Contig10454" 489 2 37.4 2 0 2 0 4 1 4 5 6 15 10 18 4 11 92 123 214 51 85 60 -14.1545244307276 -0.37568343480328 0.658133719614955 -13.2990608657322 -1.23486618324809 0.00600560812422055 -12.394371505397 0.266998234096402 0.449107015847411 -2.74747503245033 -0.44249130676811 0.756904605735421 NA NA NA NA NA NA
"507" "cap3_Contig10455" 318 0 35.5 2 0 3 0 5 1 4 3 36 51 44 63 82 60 NA NA NA NA NA NA -14.1545244307276 0.31334113284967 0.72919050858268 -11.6408327891287 -0.339566054023364 0.235530820257447 -Inf -0.429906269519527 0.999999910437966 -1.18623167582615 0.346202536533311 -1.12249363810578e-07 NA NA NA NA NA NA
"508" "cap3_Contig10456" 555 7 40.9 2 0 1 0 0 1 2 0 65 68 80 105 101 58 2 0 3 0 0 1 -15.5408187918475 0.222831931669644 0.897185405824712 -11.2904274582035 -0.0355803235492256 0.895945908719651 -17.0403636859054 1.88918741387618 0.189205555393423 -0.13078434345422 0.129217681328266 1.31293291227184 NA NA NA NA NA NA
"509" "cap3_Contig10457" 430 1 40.9 2 0 2 0 1 1 7 8 168 325 166 307 209 288 2 0 2 0 1 3 -13.982674173801 -0.82590394224204 0.301047104883915 -10.1696995480717 -0.91215604061548 0.000278865817340506 -16.7526816134536 0.344121001757825 0.753846702399735 -3.63418028939654 -1.03419052046628 0.313571244373991 NA NA NA NA NA NA
"510" "cap3_Contig10458" 556 0 38.7 2 0 2 0 8 3 5 1 88 83 84 83 127 55 NA NA NA NA NA NA -13.982674173801 0.640628773802681 0.458188965124715 -11.2041151375164 0.292194325592935 0.278225923955785 -Inf -0.429906269519527 0.999999910437966 1.08431326910191 0.741832271718563 -1.12249363810578e-07 NA NA NA NA NA NA
"511" "cap3_Contig10459" 357 1 41.5 2 0 0 0 0 0 2 0 4 28 6 24 13 3 0 0 0 1 0 0 -16.2339659724075 4.5231091760167 0.194099146020926 -13.1012351224023 -1.22609450852853 0.00472476838202657 -18.8321231551334 -5.61368839406108 0.219985306917311 -2.82522324848001 1.29854784666854 -1.22656719092885 NA NA NA NA NA NA
"512" "cap3_Contig1046" 699 3 37.8 2 0 4 0 2 4 4 4 2 7 0 19 1 14 5 4 2 25 3 11 -14.0367413950712 -1.0866542788318 0.16892810867448 -13.6967438333983 -3.95566718803533 5.52809816039216e-09 -14.9201001497053 -2.27251201126408 7.94815873090986e-05 -5.8304413046164 -1.37565616673569 -3.94595787632567 NA NA NA NA NA NA
"513" "cap3_Contig10461" 626 3 39 4 0 4 0 4 7 4 23 21 49 31 37 33 40 7 6 11 9 12 7 -13.189443534684 -2.38979803253776 6.08631544077769e-05 -12.1060858156158 -0.731354413609432 0.0193241356925094 -14.880879436552 0.010125755780522 0.984280028276154 -2.33921835345317 -4.0094390712623 0.0197033376020477 NA NA NA NA NA NA
"514" "cap3_Contig10462" 676 4 38.5 2 0 7 0 2 1 5 0 50 6 10 3 48 7 203 50 126 52 134 45 -14.2190629518652 2.14278452822982 0.0967015937397507 -12.6376623834868 2.51689236375244 4.22043643928234e-09 -12.4186641979661 1.19716049578396 0.000524869625566975 5.8753135900356 1.66105902018191 3.46773242577741 NA NA NA NA NA NA
"515" "cap3_Contig10463" 590 0 30.3 2 0 31 4 47 8 50 13 102 157 132 152 177 140 NA NA NA NA NA NA -11.896675231575 0.914518947724695 0.0369678094273355 -10.7010115598443 -0.307527839469137 0.230779191513665 -Inf -0.429906269519527 0.999999910437966 -1.19835410506056 2.08611939313228 -1.12249363810578e-07 NA NA NA NA NA NA
"516" "cap3_Contig10464" 368 0 31.8 2 0 8 1 6 3 3 2 33 15 44 39 35 16 NA NA NA NA NA NA -13.7916189370382 -0.264441787293258 0.734166679041933 -12.2539372620151 0.635203605502068 0.0523155344252719 -Inf -0.429906269519527 0.999999910437966 1.94052816715229 -0.339588182201758 -1.12249363810578e-07 NA NA NA NA NA NA
"517" "cap3_Contig10465" 754 1 39.4 2 0 7 1 15 8 20 10 211 24 190 28 291 9 5 1 1 2 8 1 -12.8162392887941 -0.10504616074483 0.840781155876878 -10.833878721292 3.41749802300924 5.0104045027592e-29 -15.9417513972372 1.27986466613305 0.127014930008654 11.181729249012 -0.200894388140445 1.52597966040658 NA NA NA NA NA NA
"518" "cap3_Contig10466" 663 5 40 2 0 4 0 3 0 6 4 14 4 30 13 36 16 3 3 8 2 16 0 -14.0938998089112 0.560103595378937 0.537868917765808 -12.7305561303795 1.06949065070244 0.00512517383803695 -15.3663872523337 1.88926077516998 0.00800897044957667 2.79905921060697 0.616038791567714 2.65169140387287 NA NA NA NA NA NA
"519" "cap3_Contig10467" 434 1 45.9 2 0 17 1 29 13 43 16 113 215 209 259 203 185 3 0 2 3 2 0 -12.1479896598559 0.326714932555316 0.465342061855762 -10.3812901336479 -0.508539372107718 0.0438145670542269 -16.5295380621394 0.902458564005889 0.378998411322751 -2.01586048087156 0.730078730060516 0.879743254784884 NA NA NA NA NA NA
"520" "cap3_Contig10468" 255 1 37.3 2 0 0 0 0 0 1 0 0 0 0 0 0 0 0 0 0 0 0 0 -16.9271131529674 4.96463580720881 0.345583543772171 -Inf -0.14405182194453 1 -Inf -0.429906269519527 0.999999910437966 0 0.943190359109675 -1.12249363810578e-07 NA NA NA NA NA NA
"521" "cap3_Contig10469" 425 2 33.9 2 0 24 1 26 7 28 9 50 72 52 76 108 47 7 8 4 6 4 4 -12.3732362613669 0.807424985115666 0.101772656329056 -11.4540568819853 -0.0987008555874033 0.723788503835446 -15.3356155936669 -0.681800490876658 0.253436644176731 -0.353400109375935 1.63631988586636 -1.1420418026064 NA NA NA NA NA NA
"522" "cap3_Contig1047" 335 0 35.8 2 0 0 0 0 0 0 0 16 11 24 12 31 11 NA NA NA NA NA NA -Inf -1.75194877441084 0.999999608671935 -12.8039835989343 0.870966451395775 0.0223874651175434 -Inf -0.429906269519527 0.999999910437966 2.28372895744021 -4.90456995576808e-07 -1.12249363810578e-07 NA NA NA NA NA NA
"523" "cap3_Contig10470" 619 2 43.6 2 0 2 0 8 1 8 2 36 45 22 21 37 9 119 119 76 45 127 46 -13.882590715244 1.45060658888857 0.105298141937964 -12.3221455120416 0.365241430104192 0.274611658035943 -12.5554796657918 0.292764384760753 0.395681612781145 1.09250394362388 1.61969345924977 0.849358905023885 NA NA NA NA NA NA
"524" "cap3_Contig10471" 359 1 33.7 2 0 48 5 48 41 62 27 44 64 37 102 79 42 12 14 4 7 3 2 -11.4846954424456 -0.263858559962902 0.481934990750084 -11.5498610109229 -0.509476628798901 0.0748841719354226 -15.09445353685 -0.664715653618626 0.243713830786833 -1.78117312927528 -0.703193786787729 -1.16575422158272 NA NA NA NA NA NA
"525" "cap3_Contig10472" 494 3 42.3 2 0 0 0 1 5 1 3 1 13 0 61 2 16 1 0 2 9 0 2 -14.6245280599734 -3.16723741543762 0.0029971851692653 -12.9253444559386 -4.94504821142979 3.49895778185998e-16 -16.1930658255182 -2.19278402882174 0.0213995969235623 -8.15475246318556 -2.96802647171952 -2.30085909405079 NA NA NA NA NA NA
"526" "cap3_Contig10473" 571 2 44 2 0 1 0 0 0 1 0 31 39 40 45 74 47 0 1 0 0 0 0 -16.2339659724075 4.73794140714075 0.29845211826459 -11.8375430833747 -0.0987972796461686 0.738535888116045 -18.8321231551334 -5.71504972514864 0.212708662270422 -0.333792838146609 1.03975849126502 -1.24615182291498 NA NA NA NA NA NA
"527" "cap3_Contig10474" 460 4 31.3 3 0 1 0 2 3 1 6 5 4 7 4 9 8 6 6 2 3 5 1 -14.3621637955059 -2.35833901000222 0.00959113337475346 -13.8470260364476 0.151471507920941 0.778868634267284 -15.6966289392043 -0.0185555473317191 0.978691267446868 0.28079370223676 -2.59023176938891 -0.0267097112405777 NA NA NA NA NA NA
"528" "cap3_Contig10475" 591 0 44.5 2 0 0 0 0 0 1 0 39 58 31 45 98 26 NA NA NA NA NA NA -16.9271131529674 4.96463580720881 0.345583543772171 -11.7642118102892 0.128912649542976 0.665060695762938 -Inf -0.429906269519527 0.999999910437966 0.432936784330194 0.943190359109675 -1.12249363810578e-07 NA NA NA NA NA NA
"529" "cap3_Contig10476" 764 4 34.9 4 0 10 0 9 2 3 6 19 29 24 25 39 26 2 1 3 2 0 1 -13.5259157713052 -0.11653830718558 0.867719570428921 -12.3703476138595 -0.175428401189427 0.595361481916038 -16.6348985777972 -0.0884319614527543 0.931679096776385 -0.531082685677534 -0.166555804898759 -0.085732461246428 NA NA NA NA NA NA
"530" "cap3_Contig10477" 358 3 41.6 2 0 0 0 2 0 0 0 0 0 0 0 0 0 0 0 4 0 0 0 -16.2339659724075 3.8688791502823 0.300896845801383 -Inf -0.14405182194453 1 -17.4458287940135 5.22332233222121 0.0440695178186165 0 1.03451205137069 2.0134289951561 NA NA NA NA NA NA
"531" "cap3_Contig10478" 456 1 36.8 5 0 0 0 2 0 2 0 17 22 20 33 41 17 4 2 4 0 2 1 -15.5408187918475 5.29789438190974 0.0872701735396428 -12.4473086549956 -0.0875099117607352 0.796747982437395 -16.2671737976719 1.33849548871625 0.158498742022063 -0.257558084186885 1.70997674428738 1.41013866601943 NA NA NA NA NA NA
"532" "cap3_Contig10479" 487 2 28.3 2 1 1 0 1 0 1 1 8 0 8 1 12 0 21 38 19 27 9 63 -15.5408187918475 0.283832498241268 0.869650860482619 -14.0906481191054 4.66828844969053 6.55646877052284e-07 -13.6559734225596 -1.76760297037448 1.2082427329643e-05 4.97406092606908 0.164101983363767 -4.37609517593714 0.902540201685959 1.45127522915228e-06 1.34681867885568e-06 4.81783057007754 0.122453081661475 -4.83271745910904
"533" "cap3_Contig1048" 427 0 40.5 2 0 0 0 3 0 1 0 45 91 45 87 75 62 NA NA NA NA NA NA -15.5408187918475 4.8252991798872 0.107802426265303 -11.4540568819853 -0.706896555017935 0.0113367093103195 -Inf -0.429906269519527 0.999999910437966 -2.53214502121672 1.6081495638426 -1.12249363810578e-07 NA NA NA NA NA NA
"534" "cap3_Contig10480" 581 3 41.7 2 0 0 0 0 0 4 1 82 46 58 66 169 35 4 0 2 2 10 1 -15.3176752405333 1.18320184810428 0.427353754379771 -11.3354511395775 0.828364420410101 0.00332233463514142 -15.887684175967 1.90225413016069 0.0304051633888536 2.93622479990798 0.793728071584488 2.16477182645906 NA NA NA NA NA NA
"535" "cap3_Contig10481" 308 1 37.3 2 0 31 0 25 7 35 29 117 126 116 120 121 144 14 26 20 26 20 13 -12.0829260665088 0.237928802441746 0.592530131392039 -10.8459029142588 -0.280627221598758 0.284105279628682 -14.0529996620219 -0.663069660229583 0.109227926685397 -1.07114268117547 0.535173149446951 -1.60167305453605 NA NA NA NA NA NA
"536" "cap3_Contig10482" 448 2 29.7 4 0 11 2 11 4 20 10 30 43 38 40 56 53 0 1 1 0 0 0 -12.866670142421 0.0466521957629734 0.931530974980426 -11.8972623180763 -0.335816707063927 0.26107838288482 -18.1389759745735 -0.356638478197482 0.864302857373682 -1.12384595320679 0.0859187893754654 -0.170899414090244 NA NA NA NA NA NA
"537" "cap3_Contig10483" 446 1 31.2 2 0 24 1 14 7 13 11 42 77 58 65 66 55 3 0 0 0 0 0 -12.678617910918 -0.134560828467867 0.791175421226433 -11.563541114827 -0.400422598007804 0.155917961166456 -17.7335108664653 5.07154056851316 0.0839087235208935 -1.41893502053953 -0.26478457376242 1.7284436049588 NA NA NA NA NA NA
"538" "cap3_Contig10484" 539 1 35.6 5 0 5 1 5 5 5 7 65 149 72 168 205 118 2 6 2 5 11 5 -13.5949086427922 -1.22164846039074 0.0623935043149927 -10.8025035987242 -0.670966704929654 0.0107433244537794 -15.3981359506483 -0.684528075649022 0.269487516982536 -2.55093862021224 -1.86348896032283 -1.1042435173576 NA NA NA NA NA NA
"539" "cap3_Contig10485" 259 2 40.5 2 0 1 0 6 1 4 3 9 5 9 11 10 3 2 0 0 1 2 1 -14.2190629518652 0.330832226189653 0.716589091153011 -13.6077963473818 0.518689165879475 0.295332335783455 -17.0403636859054 0.509947621925287 0.689225413317031 1.04649546899373 0.36302114191603 0.399906460989712 NA NA NA NA NA NA
"540" "cap3_Contig10486" 660 5 36.5 2 0 2 0 3 1 4 3 63 53 66 61 63 35 6 3 2 3 5 2 -14.3621637955059 -0.00674931186521238 0.994355926004154 -11.6260614718083 0.267764331300981 0.347824616310326 -15.78760071741 0.243327009324618 0.735751787374882 0.938817180766646 -0.00707385672592093 0.337484377062644 NA NA NA NA NA NA
"541" "cap3_Contig10487" 361 2 35.7 3 0 5 0 4 1 10 4 40 80 52 96 141 28 2 1 1 3 4 3 -13.7490593226195 0.760115406251932 0.343002302559661 -11.3780107539963 -0.0285646618219798 0.920500594763601 -16.1930658255182 -0.470819813943277 0.575831285667462 -0.099803165665886 0.94824979539442 -0.559484237619118 NA NA NA NA NA NA
"542" "cap3_Contig10488" 707 4 43.3 2 0 2 0 0 0 0 0 9 9 4 10 24 13 49 16 7 10 40 9 -16.2339659724075 2.55352963360373 0.577505414551543 -13.2238374444946 -0.178510812157528 0.681200029148703 -13.9569258319323 0.846838321145305 0.0518006123334852 -0.410826133295972 0.557032221452481 1.94478705853992 NA NA NA NA NA NA
"543" "cap3_Contig10489" 437 2 36.6 2 0 0 0 1 0 0 0 0 2 0 0 0 0 0 1 0 0 1 1 -16.9271131529674 3.87474834155418 0.461889291569982 -16.7647967685319 -5.1876702097966 0.139452655820837 -17.7335108664653 -1.5122608328997 0.381687804407549 -1.47783235514911 0.735739425302218 -0.874790688878644 NA NA NA NA NA NA
"544" "cap3_Contig1049" 276 1 50.7 2 0 7 4 22 7 20 21 181 376 210 455 338 505 11 20 10 17 22 24 -12.532663998295 -0.696420347964824 0.137958650697056 -9.82505844369673 -1.06468798775117 1.85421059472036e-05 -14.187732255992 -0.990674002756718 0.0206036745458942 -4.28175981669541 -1.48343584155035 -2.31516919235612 NA NA NA NA NA NA
"545" "cap3_Contig10490" 415 0 35.2 2 0 1 1 0 0 2 5 4 1 7 3 2 5 NA NA NA NA NA NA -14.7298885756312 -2.31901919306465 0.0362401263124775 -14.3669014957335 0.386323299397037 0.564956147954428 -Inf -0.429906269519527 0.999999910437966 0.575495626050047 -2.0942229271676 -1.12249363810578e-07 NA NA NA NA NA NA
"546" "cap3_Contig10491" 442 3 41.4 3 0 0 0 1 0 0 0 1 0 1 0 0 0 0 0 0 0 1 0 -16.9271131529674 3.87474834155418 0.461889291569982 -16.7647967685319 6.34654258943427 0.0849521426651586 -18.8321231551334 4.71377046554033 0.335979542321556 1.72264831232914 0.735739425302218 0.96213948478139 NA NA NA NA NA NA
"547" "cap3_Contig10492" 509 1 33.4 2 0 0 0 1 0 0 2 15 142 26 146 17 133 0 3 0 0 1 0 -15.8285008642993 -1.95691347610692 0.270129331877088 -11.2862433516809 -3.02432077807518 1.21566004610129e-22 -17.4458287940135 -1.93553893675729 0.222675302682213 -9.79224517579664 -1.10276476802325 -1.21944509583076 NA NA NA NA NA NA
"548" "cap3_Contig10493" 508 0 40.7 2 0 4 0 1 0 6 0 125 98 93 58 192 27 NA NA NA NA NA NA -14.529217880169 5.68863251521012 0.0107712876440426 -11.0727495500941 1.10018605333351 6.33869801295111e-05 -Inf -0.429906269519527 0.999999910437966 3.99983381304411 2.55003250317638 -1.12249363810578e-07 NA NA NA NA NA NA
"549" "cap3_Contig10494" 377 1 37.7 2 0 0 0 1 0 5 0 20 15 27 25 29 17 0 0 1 0 0 1 -15.1353536837393 5.18058417072236 0.0289247645133266 -12.5675948208701 0.272842089153199 0.433495319774342 -18.1389759745735 -0.451299431956039 0.827947360694943 0.783224449497686 2.18451039186025 -0.217334900089433 NA NA NA NA NA NA
"550" "cap3_Contig10495" 404 2 34.2 2 0 7 0 8 4 11 5 7 6 8 6 14 5 76 42 53 64 71 52 -13.371765091478 0.242482778545634 0.710300398607489 -13.6293025526028 0.56522643562611 0.26047516339591 -12.9515901687327 -0.088210489954552 0.80162536295406 1.12526876037769 0.371452674657816 -0.251244136120061 NA NA NA NA NA NA
"551" "cap3_Contig10496" 469 0 36.9 3 0 0 0 5 1 0 0 12 10 13 15 19 9 NA NA NA NA NA NA -15.1353536837393 0.856777187144405 0.602866108650456 -13.1012351224023 0.217860818491266 0.594613245640993 -Inf -0.429906269519527 0.999999910437966 0.532162799344228 0.520283336063302 -1.12249363810578e-07 NA NA NA NA NA NA
"552" "cap3_Contig10497" 685 1 37.1 2 0 19 4 24 9 19 10 22 29 23 16 37 23 4 3 2 5 2 4 -12.4844618964771 -0.118381952325037 0.801502512641431 -12.4473086549956 0.0949140950513683 0.778550378371738 -15.8363908815794 -1.01408674538382 0.160765313354075 0.281208639755008 -0.251403046400845 -1.40250226921845 NA NA NA NA NA NA
"553" "cap3_Contig10498" 461 3 39.5 2 0 0 1 3 1 3 3 14 28 10 30 34 33 1 2 2 1 1 2 -14.529217880169 -0.945087196562703 0.328404043731033 -12.4539976431464 -0.96267617627254 0.00516895153360763 -16.6348985777972 -0.752054794799908 0.45810966133354 -2.79631174087377 -0.977333559903206 -0.741963152048783 NA NA NA NA NA NA
"554" "cap3_Contig10499" 279 1 32.3 2 0 0 0 5 3 5 4 3 7 2 2 8 4 2 1 2 1 2 0 -14.0938998089112 -0.548308396833486 0.510231511280379 -14.1998474110704 -0.266507336304552 0.673098323435337 -16.7526816134536 1.1888597891281 0.305939360305245 -0.421899570655638 -0.658477249391248 1.02377965858483 NA NA NA NA NA NA
"555" "cap3_Contig105" 476 5 35.3 2 0 0 1 1 0 1 2 25 73 32 107 26 97 4 7 9 4 1 13 -15.3176752405333 -1.95109730910036 0.163538653933346 -11.5718399176417 -1.88364888018724 2.95070588506729e-10 -15.194536995407 -1.21298315839053 0.0357550055469042 -6.3013466715846 -1.39326836251792 -2.09970265898933 NA NA NA NA NA NA
"556" "cap3_Contig1050" 466 1 45.5 2 0 0 0 0 0 2 0 1148 135 464 84 872 67 4 1 4 0 2 1 -16.2339659724075 4.5231091760167 0.194099146020926 -9.53134134991047 2.95133783924632 3.2402098006116e-28 -16.3472165053454 1.90222005836542 0.0682185532881274 11.0148652789166 1.29854784666854 1.82356043069208 NA NA NA NA NA NA
"557" "cap3_Contig10500" 394 3 39.1 2 0 7 0 4 2 6 3 6 15 13 8 15 3 30 10 18 3 7 6 -13.8360706996091 0.305357396605907 0.707004761324725 -13.3635993868698 0.320054999530337 0.480404920395744 -14.5280580619292 1.07333418253158 0.0317386076823382 0.705651449569248 0.375881813703731 2.14768726549419 NA NA NA NA NA NA
"558" "cap3_Contig10501" 530 1 29.2 2 0 18 1 21 5 4 22 13 23 15 19 13 19 4 10 12 9 6 11 -12.6644332759261 -0.825945364476037 0.0998986380600295 -12.8329711358076 -0.70813542940281 0.0590449254025753 -14.880879436552 -0.922824083903758 0.0724298063885337 -1.88785867673932 -1.64534522680161 -1.79640703148407 NA NA NA NA NA NA
"559" "cap3_Contig10502" 484 2 41.1 2 0 11 0 19 8 20 10 0 1 0 0 1 2 2 14 1 4 3 4 -12.7076054477913 0.247909944255318 0.631705606241436 -16.071649587972 -2.2018950925765 0.160101658968015 -15.4999186449582 -2.2424068185385 0.00129939916192549 -1.40472973903002 0.479327577596795 -3.21611242719753 NA NA NA NA NA NA
"560" "cap3_Contig10503" 403 0 47.1 2 0 1 0 0 2 2 3 19 44 28 41 47 39 NA NA NA NA NA NA -14.8476716112876 -1.96877934489726 0.0785878754452103 -12.0734488863028 -0.63235381885259 0.041917068279327 -Inf -0.429906269519527 0.999999910437966 -2.03434256601379 -1.75893896823459 -1.12249363810578e-07 NA NA NA NA NA NA
"561" "cap3_Contig10504" 844 2 27.3 2 0 122 13 248 33 169 160 9 12 21 7 33 11 1 5 1 0 5 1 -10.3137289345878 0.287098643508503 0.395511284525211 -12.9253444559386 0.788822944563458 0.0486268789195927 -16.2671737976719 -0.206854654068217 0.815485543988247 1.97184871823333 0.849665140453697 -0.233355269695097 NA NA NA NA NA NA
"562" "cap3_Contig10505" 442 0 36.4 4 0 0 1 2 2 1 1 12 20 12 10 48 6 NA NA NA NA NA NA -14.9812030039121 -1.92390363007413 0.102314846783291 -12.7758127219676 0.675613087493399 0.083033183195569 -Inf -0.429906269519527 0.999999910437966 1.73335166417176 -1.63373337714745 -1.12249363810578e-07 NA NA NA NA NA NA
"563" "cap3_Contig10506" 525 0 39.8 2 0 7 0 4 0 6 1 13 4 10 3 18 3 NA NA NA NA NA NA -14.0367413950712 2.63067850716124 0.0317351786759867 -13.5261183163675 1.87119078095041 0.000385180923779317 -Inf -0.429906269519527 0.999999910437966 3.55003432622116 2.14773040281335 -1.12249363810578e-07 NA NA NA NA NA NA
"564" "cap3_Contig10507" 388 4 37.4 2 1 2 0 6 1 3 2 2 7 2 2 2 2 4 4 4 4 4 0 -14.2880558233521 0.576904556074209 0.558309399112076 -14.6247306050356 -0.88952948432353 0.248149856999192 -15.8363908815794 0.24186792688393 0.741913359224017 -1.15485488476414 0.585354465850065 0.329320621126013 0.598582527677761 0.196341508767303 0.802652846181184 -1.2920451512157 0.526440003025939 0.249915306110252
"565" "cap3_Contig10508" 552 1 31.3 4 0 27 2 78 6 44 9 21 18 39 9 43 9 143 49 172 55 191 43 -11.8151253646109 1.72807218636209 0.000242485670644168 -12.5234700159612 1.36167004749936 0.000178671793121795 -12.350546025857 1.34994727866496 8.830156379434e-05 3.7474073588733 3.67006829830876 3.92067423812321 NA NA NA NA NA NA
"566" "cap3_Contig10509" 384 0 32.8 2 0 8 2 8 0 10 6 5 10 7 19 15 10 NA NA NA NA NA NA -13.4007526283512 0.323489046136444 0.633998496340964 -13.2682892070654 -0.753884973691706 0.0861174846298507 -Inf -0.429906269519527 0.999999910437966 -1.71624349960321 0.47610651421347 -1.12249363810578e-07 NA NA NA NA NA NA
"567" "cap3_Contig1051" 477 4 26 2 0 24 5 12 12 31 22 13 17 14 22 32 11 356 306 42 29 74 34 -12.2636740588553 -0.743124654101645 0.0862737392542477 -12.7665960668627 0.0263035932701481 0.943537519202652 -12.0975314951605 0.166473802930886 0.632489795978118 0.0708243911923361 -1.71539004549108 0.478225385982177 NA NA NA NA NA NA
"568" "cap3_Contig10510" 568 0 36.3 2 0 3 2 6 2 6 2 15 25 23 12 24 9 NA NA NA NA NA NA -13.882590715244 -0.177150279333814 0.820613177790505 -12.7758127219676 0.361050935697238 0.332794609980907 -Inf -0.429906269519527 0.999999910437966 0.968500218410332 -0.226756387839717 -1.12249363810578e-07 NA NA NA NA NA NA
"569" "cap3_Contig10511" 432 3 43.1 2 1 0 0 1 1 1 1 137 200 129 207 284 88 1 0 1 0 2 1 -15.5408187918475 -1.09199785607279 0.477140558443207 -10.5061717846929 0.00121886215513795 0.996220563997081 -17.2226852426993 1.54480385016662 0.308926247070556 0.00473683828738727 -0.710909113078804 1.01747767555167 0.455849576255055 0.69902283014661 0.355930757699808 -0.386639879447855 -0.745698482214756 0.92314670564725
"570" "cap3_Contig10512" 462 1 37.7 2 0 0 0 0 0 0 0 3 0 1 7 13 2 0 0 0 1 0 1 -Inf -1.75194877441084 0.999999608671935 -14.1998474110704 0.522512265866567 0.428018480118084 -18.1389759745735 -6.7320704730022 0.0699834623369937 0.792587008831534 -4.90456995576808e-07 -1.81201769542556 NA NA NA NA NA NA
"571" "cap3_Contig10513" 255 2 38.4 2 0 0 0 0 0 0 1 20 14 16 32 33 24 0 0 1 0 0 0 -16.9271131529674 -6.22445298430725 0.176589149677652 -12.5234700159612 -0.209419820428711 0.544114678525859 -18.8321231551334 4.98382431240799 0.300871806201164 -0.606602593744363 -1.35133186276797 1.03456564259055 NA NA NA NA NA NA
"572" "cap3_Contig10514" 536 5 41.4 2 0 0 0 1 0 0 0 0 13 0 27 0 2 3 5 1 3 4 1 -16.9271131529674 3.87474834155418 0.461889291569982 -13.7202743308085 -7.64563096632704 5.80988761680356e-11 -15.9989098110772 -0.587720840832227 0.448299017180966 -6.54854879096292 0.735739425302218 -0.758253870283757 NA NA NA NA NA NA
"573" "cap3_Contig10515" 431 0 32.9 2 0 1 0 0 0 4 3 19 24 16 33 27 18 NA NA NA NA NA NA -14.8476716112876 -0.187343610575672 0.891678914647255 -12.5379630232637 -0.413401965378153 0.231566671283672 -Inf -0.429906269519527 0.999999910437966 -1.19633290905475 -0.136180089696414 -1.12249363810578e-07 NA NA NA NA NA NA
"574" "cap3_Contig10516" 409 2 32.8 2 1 74 0 108 36 45 18 19 5 28 5 13 0 1334 309 1339 415 354 93 -11.2887584836337 0.765275885330422 0.0479814263470742 -13.2094487070425 2.66929784842607 9.67950925667032e-08 -10.5778543850432 1.48198086219274 5.70468403281389e-06 5.33263999455808 1.97753289206219 4.53704905642189 0.0714537985852168 3.12709077873592e-07 3.24764830123309e-06 5.11562180041317 1.80258255621286 4.6545019079622
"575" "cap3_Contig10517" 499 2 47.3 3 0 11 0 10 3 5 3 63 57 47 61 107 44 29 16 6 4 15 10 -13.4613772501677 0.51239881142855 0.478837116048017 -11.5204077440094 0.212198628075006 0.451713449725823 -14.4500965204595 0.267854321346833 0.572123248191891 0.752561517608649 0.708174151381612 0.564927249707427 NA NA NA NA NA NA
"576" "cap3_Contig10518" 394 3 29.4 2 0 1 0 6 0 10 6 13 25 22 21 39 22 47 34 51 36 56 26 -13.7916189370382 0.658509619360587 0.399998436238186 -12.5021168914906 -0.138499113534457 0.686918404111068 -13.3106622372712 0.259463210977966 0.477601950916823 -0.40304053622757 0.841624026387825 0.710164792536652 NA NA NA NA NA NA
"577" "cap3_Contig10519" 278 0 26.6 2 0 12 20 29 97 20 258 0 29 3 22 2 39 NA NA NA NA NA NA -10.8494709096184 -3.7969121448563 2.73152838422624e-24 -12.9040670574913 -4.47461172906155 5.05748583309068e-17 -Inf -0.429906269519527 0.999999910437966 -8.38535044358362 -10.168836165776 -1.12249363810578e-07 NA NA NA NA NA NA
"578" "cap3_Contig1052" 455 7 36 2 0 2 0 3 0 1 0 7 11 13 12 7 3 15 2 7 5 1 0 -15.1353536837393 5.28893077664365 0.0792288777506565 -13.4876520355397 0.064136189551216 0.891981762639778 -15.4309257734713 1.33596824239996 0.056781928093382 0.135797000134253 1.75517792981891 1.9049857144725 NA NA NA NA NA NA
"579" "cap3_Contig10520" 280 3 32.5 2 0 0 0 2 0 1 0 27 25 19 24 37 19 1 3 5 1 7 3 -15.8285008642993 4.8906220160028 0.15352607492221 -12.4406641122769 0.110747451351524 0.742150139247543 -15.8363908815794 0.393948182671171 0.598021647772991 0.329007341126162 1.42718674214916 0.527247613923941 NA NA NA NA NA NA
"580" "cap3_Contig10521" 593 1 28.2 2 0 4 0 4 5 3 7 1 8 1 8 2 3 16 13 20 22 12 8 -13.7916189370382 -1.47592184771325 0.0368360716754802 -14.3224497331627 -2.30979568033987 0.00195366564679725 -14.3212636486166 -0.21045061759727 0.633688999540804 -3.09718703769383 -2.08757630052203 -0.476541007839406 NA NA NA NA NA NA
"581" "cap3_Contig10522" 640 4 33.1 3 0 47 2 53 11 100 13 14 14 29 25 27 24 29 33 15 14 16 24 -11.5065781536951 1.57358351297226 0.000260964592533903 -12.5675948208701 -0.0426822417119082 0.902632070805107 -13.9569258319323 -0.666448200959986 0.102233848900844 -0.122337075120525 3.65125242160829 -1.63411908175675 NA NA NA NA NA NA
"582" "cap3_Contig10523" 759 2 48.6 2 0 0 0 1 0 1 2 14 47 20 19 54 24 0 0 0 1 2 0 -15.5408187918475 -0.864387336257715 0.57349812382394 -12.2761603987998 -0.29244445251737 0.377571768176935 -17.7335108664653 0.456204546770081 0.797335948264824 -0.882379221802936 -0.562907131465842 0.25679640132911 NA NA NA NA NA NA
"583" "cap3_Contig10524" 598 3 34.6 2 0 17 0 37 2 18 7 42 75 77 37 55 19 57 34 77 35 41 15 -12.532663998295 1.65905778807411 0.00385328535605208 -11.7376321724844 0.419132375396008 0.159918632659098 -13.2752950934339 0.670544235225618 0.0706317669139867 1.40534527072525 2.88992925169686 1.80783768329195 NA NA NA NA NA NA
"584" "cap3_Contig10525" 572 3 36.5 3 0 5 0 6 0 5 3 36 32 39 43 27 8 4 9 1 5 3 9 -13.982674173801 1.11042438924523 0.233146828156867 -12.2375881240135 0.373777344917026 0.253387394705289 -15.3981359506483 -1.99316689133738 0.00195119199093464 1.14216029957672 1.19229185233201 -3.0975625734945 NA NA NA NA NA NA
"585" "cap3_Contig10526" 397 3 36.8 2 0 1 1 3 1 2 4 13 18 27 38 32 17 11 27 13 29 10 26 -14.4422065031794 -1.33575138651725 0.151736394818131 -12.4812102066713 -0.170430118322123 0.619891127702921 -14.078532964027 -1.70031266041303 6.45696748573316e-05 -0.49600465355751 -1.43342508169661 -3.99545663912025 NA NA NA NA NA NA
"586" "cap3_Contig10527" 550 3 37.5 2 0 5 0 4 3 6 4 42 66 64 70 82 44 4 2 3 2 0 3 -13.8360706996091 -0.249160512144392 0.742756478674209 -11.5498610109229 -0.100378203744729 0.72181317388903 -16.1930658255182 -0.459448474414292 0.583297268058187 -0.356036575953303 -0.328205249888107 -0.548574822688688 NA NA NA NA NA NA
"587" "cap3_Contig10528" 475 3 28.8 3 1 7 0 14 3 18 8 8 6 13 11 16 10 14 7 21 12 19 9 -13.0150901475393 0.70300567182339 0.238120247894868 -13.2990608657322 0.250642029356222 0.568573886305782 -14.4254039078692 0.526104022965126 0.251772950424543 0.570153065280104 1.17969825571841 1.14605365883017 0.269186044563669 0.734566212165312 0.312678290558059 0.339057768072387 1.10493894764735 1.00961810813775
"588" "cap3_Contig10529" 508 0 34.1 2 0 1 0 2 1 4 0 16 10 21 12 20 18 NA NA NA NA NA NA -14.8476716112876 1.62917241139972 0.250174304676123 -12.8832329705885 0.340083935137685 0.37233831530307 -Inf -0.429906269519527 0.999999910437966 0.892101902418348 1.14992611279914 -1.12249363810578e-07 NA NA NA NA NA NA
"589" "cap3_Contig1053" 643 2 39.7 5 0 2 0 0 0 4 1 79 107 51 83 120 49 2 0 0 0 0 1 -14.9812030039121 1.44638206798223 0.337657875945072 -11.265581459617 -0.0904924745029165 0.740629921231447 -17.7335108664653 0.512131744887155 0.787701690487134 -0.331019281571338 0.958803241464096 0.269296285360273 NA NA NA NA NA NA
"590" "cap3_Contig10530" 714 8 32.4 2 0 5 1 9 0 4 1 32 23 51 35 59 15 156 19 87 28 85 16 -13.9313808794134 1.58364944925853 0.117776825761693 -12.0873059209642 0.841007425404377 0.00805269830924019 -12.863415595148 1.92524333772242 3.10031843275042e-07 2.64985223042525 1.56417351268064 5.11724436206306 NA NA NA NA NA NA
"591" "cap3_Contig10531" 427 1 35.6 2 0 29 2 30 21 39 14 27 57 32 47 56 40 25 17 12 20 14 12 -12.021838374529 0.0359313977967764 0.932490063986398 -11.9011158873923 -0.522127531474436 0.0815720793547606 -14.2269529691453 -0.391331620235965 0.362951442166566 -1.74163644819308 0.0847123668501539 -0.909755548178873 NA NA NA NA NA NA
"592" "cap3_Contig10532" 413 0 41.6 2 0 79 0 58 4 58 2 244 52 213 30 389 8 NA NA NA NA NA NA -11.6238082449083 3.47062420559963 3.77741854884457e-10 -10.6163284726143 3.21275685822608 1.40518510401635e-27 -Inf -0.429906269519527 0.999999910437966 10.881953672078 6.26295821964323 -1.12249363810578e-07 NA NA NA NA NA NA
"593" "cap3_Contig10533" 473 6 41.2 2 0 3 0 2 1 9 1 73 110 89 111 217 67 5 8 11 3 3 3 -14.1545244307276 1.64128940257981 0.119405884972806 -10.9551539031762 0.121924690612535 0.6469644190585 -15.3356155936669 0.0147825488955565 0.98057754212154 0.457983328116245 1.55727214878963 0.0243448455761005 NA NA NA NA NA NA
"594" "cap3_Contig10534" 762 5 34.5 4 0 3 1 3 1 1 4 28 88 62 101 61 79 10 72 20 23 11 31 -14.3621637955059 -1.39369982519926 0.128454039632295 -11.4200730291697 -1.03553199468671 0.000229885799804106 -13.7141293427167 -1.93605006726432 3.20247603947497e-06 -3.68368555521889 -1.52022657850467 -4.6573873178383 NA NA NA NA NA NA
"595" "cap3_Contig10535" 389 2 28.5 2 0 119 5 159 52 169 102 12 10 10 22 17 14 358 306 263 234 244 198 -10.5202331668981 0.360610940095147 0.285101074634317 -13.0152926926015 -0.397472332657854 0.317516883970373 -11.4524910025239 -0.197420810568963 0.539033731974816 -0.999573642385386 1.06893030636853 -0.614274830333428 NA NA NA NA NA NA
"596" "cap3_Contig10536" 277 2 38.6 2 0 0 0 1 0 1 0 10 11 9 7 20 10 2 0 2 0 1 0 -16.2339659724075 5.21284253811958 0.2249364157717 -13.2532513297009 0.240580396753982 0.579492703778217 -17.2226852426993 6.51562639062352 0.0208805815797563 0.55412587392531 1.21350601579099 2.31013680115534 NA NA NA NA NA NA
"597" "cap3_Contig10537" 403 2 44.9 2 0 0 0 0 0 0 2 3 205 0 205 2 379 1 1 1 1 0 2 -16.2339659724075 -6.35980972222753 0.0587190420279826 -10.7808604878447 -7.64872805233534 1.30771225050195e-64 -17.0403636859054 -1.42994784304748 0.251211725644186 -16.9727032188276 -1.89029107315998 -1.14741117294383 NA NA NA NA NA NA
"598" "cap3_Contig10538" 381 1 31.5 3 1 46 9 50 30 39 36 24 30 21 34 38 14 1 2 0 0 1 0 -11.5800056222499 -0.674631698201538 0.0663902248765367 -12.3765395841074 -0.0226540508280723 0.945775546513842 -17.4458287940135 -0.387322471222982 0.796949386869359 -0.0680126724176364 -1.83577983564569 -0.257297157146092 0.0228627448204019 0.713134720907207 0.742476886363894 -0.367649338160475 -2.2757204794255 -0.328575080063736
"599" "cap3_Contig10539" 420 2 32.6 2 0 257 41 434 234 514 593 21 54 32 78 34 40 154 207 171 216 155 179 -9.29036104053162 -0.652233439680978 0.030902329027027 -11.9011158873923 -1.1065301654249 0.000280396117150526 -11.845556695727 -0.753498330436722 0.0210176707286089 -3.63276890993933 -2.15832813152672 -2.30766689469353 NA NA NA NA NA NA
"600" "cap3_Contig1054" 821 4 41 3 0 14 0 11 0 6 1 274 48 457 56 606 22 4 2 1 0 5 1 -13.4613772501677 3.26227297806011 0.00294242427467358 -10.1696995480717 3.26404640411519 1.0055004329999e-30 -16.2671737976719 1.29058335803042 0.179843785939131 11.5234110747658 2.9736897384839 1.34123617124196 NA NA NA NA NA NA
"601" "cap3_Contig10540" 695 2 38.7 2 0 2 1 0 2 3 2 33 95 33 110 61 53 3 2 1 2 3 1 -14.6245280599734 -1.59897694997818 0.117724931757251 -11.5047006148041 -1.15912229302012 5.30481187343458e-05 -16.3472165053454 0.0398918019271949 0.96479474332085 -4.04177501071789 -1.56439458434102 0.0441375726374644 NA NA NA NA NA NA
"602" "cap3_Contig10541" 497 2 39.4 2 0 0 0 1 0 1 1 13 8 12 12 10 16 3 1 0 0 1 0 -15.8285008642993 0.0742757274512483 1 -13.1952640720505 -0.1952712517456 0.640221236097178 -17.2226852426993 1.61081012525952 0.303482647035811 -0.467389496366238 0 1.02899367505459 NA NA NA NA NA NA
"603" "cap3_Contig10542" 387 1 32.3 2 0 8 0 6 3 6 0 56 45 39 58 112 33 2 5 4 3 14 3 -13.7916189370382 1.17237844881549 0.190141930104866 -11.6202135019259 0.366679953190209 0.205541639635428 -15.3981359506483 0.269527649212116 0.672183573470514 1.26592023902883 1.3101593619426 0.423153085074911 NA NA NA NA NA NA
"604" "cap3_Contig10543" 416 1 33.2 2 0 4 0 8 1 3 8 2 2 3 11 5 4 40 15 71 33 26 14 -13.7490593226195 -0.484628927488188 0.504169718130652 -14.1621070830875 -0.918195296673934 0.145325543289719 -13.5388183304089 0.724518661578734 0.0630967955959548 -1.45624268568106 -0.667943406886602 1.85850879501273 NA NA NA NA NA NA
"605" "cap3_Contig10544" 349 2 45.8 2 0 1 0 0 2 0 0 31 71 34 75 31 38 1 1 2 1 0 1 -15.8285008642993 -3.00517374546371 0.0945609724277224 -11.8231543459226 -1.01619545315819 0.000676657515088665 -17.0403636859054 -0.421767869377692 0.731023682619056 -3.39886643785759 -1.67181416650198 -0.343764123990105 NA NA NA NA NA NA
"606" "cap3_Contig10545" 605 1 34.5 2 0 0 0 3 1 3 1 14 8 9 10 12 4 1 1 0 0 1 0 -14.8476716112876 0.546713860497743 0.670786306296595 -13.4148926812573 0.605216974583464 0.189589138061208 -17.7335108664653 0.546852488429843 0.75719831140613 1.31179551664686 0.425069095071143 0.309161982944301 NA NA NA NA NA NA
"607" "cap3_Contig10546" 437 1 37.8 2 0 13 2 20 6 33 26 27 38 26 47 47 61 60 58 68 48 57 57 -12.3219429669793 -0.161425189389284 0.726531920753051 -11.9526124131595 -0.755772196665923 0.0131441840074271 -12.9799206753589 -0.246795162209843 0.481195746887232 -2.47983866778625 -0.349742545807541 -0.704380659871405 NA NA NA NA NA NA
"608" "cap3_Contig10547" 408 2 39.5 3 2 11 0 12 3 8 6 156 196 179 156 301 132 7 2 3 4 1 4 -13.2382336988535 0.36593675676314 0.566655810804087 -10.4368599848027 0.20879848122346 0.408222408979371 -15.78760071741 -0.337367771237719 0.634842560030146 0.827025851732698 0.572983581463678 -0.474922013935323 0.655383859977934 0.68291953779657 0.569580993239884 0.408482415581313 0.446295425809110 -0.568668699510211
"609" "cap3_Contig10548" 534 3 33 4 1 317 16 1051 154 1077 431 12 26 19 32 22 19 7 2 3 4 4 1 -8.90552861951229 1.02600250695835 0.00101095470056949 -12.5904094986363 -0.688485647057138 0.0504585928506255 -15.78760071741 0.589225343235521 0.421750168136873 -1.95605570085308 3.28746022208978 0.803388589472775 0.00081404184707515 0.0264398084646424 0.468294249935425 -2.21969014228776 3.34797557755705 0.725257212313063
"610" "cap3_Contig10549" 490 1 41 2 0 1 0 0 0 0 1 56 23 38 3 12 5 NA NA NA NA NA NA -16.2339659724075 -1.88575856029991 0.408637048233859 -12.5379630232637 1.91966660066393 8.39112663000625e-07 -Inf -0.429906269519527 0.999999910437966 4.92604363610101 -0.82629450786087 -1.12249363810578e-07 NA NA NA NA NA NA
"611" "cap3_Contig1055" 390 2 36.4 3 0 7 0 12 0 5 7 9 1 3 0 19 0 1 1 1 0 0 0 -13.4931259484823 0.493205100822123 0.489359958502508 -13.9922080462921 4.64989829144856 8.29834303486878e-07 -17.7335108664653 0.65697664199491 0.71755385493062 4.92821698121436 0.691327174130384 0.361729934927743 NA NA NA NA NA NA
"612" "cap3_Contig10550" 541 1 33.1 2 0 4 1 7 2 4 2 4 8 4 4 4 1 7 39 0 7 0 24 -13.9313808794134 0.0634257367514334 0.938558723441505 -14.2390681242237 -0.0690658451204292 0.913695673887527 -14.4883177332797 -3.93916622620192 2.89220833532033e-11 -0.10837822427891 0.0770814831911188 -6.65195719215821 NA NA NA NA NA NA
"613" "cap3_Contig10551" 405 1 36.5 2 0 20 1 33 10 20 36 50 167 79 115 96 199 33 8 14 13 4 13 -12.1396214101854 -0.494863833957876 0.257323070875229 -10.8983287115986 -1.26950403778108 2.54762181808377e-06 -14.3894718986431 -0.0350946259227596 0.939586640344908 -4.70428098598498 -1.13274091354249 -0.075789411436948 NA NA NA NA NA NA
"614" "cap3_Contig10552" 591 1 34.2 2 0 43 1 86 21 35 15 13 31 31 42 64 41 5 3 6 3 12 7 -11.6238082449083 0.756968417989827 0.0657194638604153 -12.0552665672196 -0.438640263843274 0.16155319384172 -15.2486042166773 0.369021027156295 0.536093350069836 -1.39986685255865 1.84033231501351 0.618731355581531 NA NA NA NA NA NA
"615" "cap3_Contig10553" 438 2 36.1 2 0 1 0 1 1 1 0 10 13 7 18 18 9 1 1 0 0 0 0 -15.5408187918475 0.0657529234813835 0.969700667385757 -13.1404558355555 -0.373780298460987 0.368757982936843 -18.1389759745735 -0.38732318566769 0.810730928304712 -0.898802284722644 0.0379837135198902 -0.23948319182593 NA NA NA NA NA NA
"616" "cap3_Contig10554" 409 2 33.5 2 0 1 0 4 1 6 3 8 5 14 9 8 10 2 4 0 1 0 1 -14.2190629518652 0.426643920564377 0.640292744007962 -13.4689599025276 0.165723894237496 0.720897679325126 -16.7526816134536 -2.05026068228197 0.078331935263094 0.35725932230176 0.467289533123289 -1.7604476554883 NA NA NA NA NA NA
"617" "cap3_Contig10555" 408 1 31.9 2 0 7 0 5 1 3 2 8 16 10 9 19 7 9 2 5 1 4 0 -14.0367413950712 0.686038599219996 0.471271610818397 -13.2238374444946 0.0392289168299726 0.927155722847292 -15.78760071741 2.2117225907993 0.00952980481730585 0.0914239616314015 0.720411598598195 2.592439113862 NA NA NA NA NA NA
"618" "cap3_Contig10556" 490 0 40.4 2 0 0 10 0 5 0 44 2 92 0 4 0 27 NA NA NA NA NA NA -12.8495757090617 -9.88164755921177 5.89411254262764e-22 -12.6296302117896 -6.01767551279032 1.17193606532528e-20 -Inf -0.429906269519527 0.999999910437966 -9.31922460222225 -9.6313651950076 -1.12249363810578e-07 NA NA NA NA NA NA
"619" "cap3_Contig10557" 362 1 28.2 2 2 71 6 88 17 112 28 10 2 9 1 20 2 1014 356 633 341 797 139 -11.152561607423 0.981626673682775 0.00910907692256875 -13.6737543151736 2.7247900255879 1.1678458664038e-05 -10.7365244537552 1.20306728185399 0.000239465328361576 4.38350570966035 2.60793304753817 3.67327095224676 0.00882018174092444 3.07189085806212e-05 0.000188019365795322 4.168070386083 2.61894635236168 3.73459251566331
"620" "cap3_Contig10558" 624 2 37 2 0 3 2 6 1 8 5 145 325 151 264 137 222 0 2 1 3 0 1 -13.7082373280992 -0.246526954106789 0.732369425498481 -10.3318566757927 -1.0292891367098 5.16810039744094e-05 -16.8862130060781 -2.99406426234684 0.0248326418685269 -4.04789189870854 -0.341975373206738 -2.24399626172849 NA NA NA NA NA NA
"621" "cap3_Contig10559" 264 1 31.1 2 0 10 2 19 2 8 4 1 4 12 2 2 2 0 0 1 0 0 0 -13.1204506631971 0.621282114965036 0.329030628463047 -14.3224497331627 0.797411995642502 0.242191273005994 -18.8321231551334 4.98382431240799 0.300871806201164 1.16952723971288 0.97606828117976 1.03456564259055 NA NA NA NA NA NA
"622" "cap3_Contig1056" 392 0 39 2 0 0 0 0 0 1 0 17 24 14 22 50 23 NA NA NA NA NA NA -16.9271131529674 4.96463580720881 0.345583543772171 -12.4473086549956 -0.11262351098971 0.742097095019093 -Inf -0.429906269519527 0.999999910437966 -0.329077520319649 0.943190359109675 -1.12249363810578e-07 NA NA NA NA NA NA
"623" "cap3_Contig10560" 421 3 42.3 2 0 1 0 0 0 2 0 28 27 41 36 46 23 1 0 2 2 6 1 -15.8285008642993 4.91751841698307 0.163174075012702 -12.1546390410328 0.270625636790811 0.390536142944447 -16.3472165053454 1.10187848655813 0.26412698599911 0.858645471381564 1.39447545977248 1.11668978730129 NA NA NA NA NA NA
"624" "cap3_Contig10561" 486 3 41.6 2 0 1 0 4 0 2 3 68 71 76 81 73 65 15 20 29 16 19 10 -14.6245280599734 0.100532196492061 0.925389371242542 -11.3848994149915 -0.136224827768758 0.620216758049364 -14.1407752729043 0.0287271126731864 0.94602392056398 -0.495543168315043 0.0936472540201857 0.0677006642090755 NA NA NA NA NA NA
"625" "cap3_Contig10562" 614 1 39.4 3 0 24 3 55 10 51 27 1 1 1 2 1 0 0 0 0 0 0 0 -11.7913147159171 0.457195953972637 0.272521983935034 -15.6661844798638 0.0481051591551426 0.968494897154497 -Inf -0.429906269519527 0.999999910437966 0.0394960569616212 1.09727319704047 -1.12249363810578e-07 NA NA NA NA NA NA
"626" "cap3_Contig10563" 460 1 35.7 2 0 20 1 27 5 25 11 92 36 57 7 65 5 40 7 9 2 4 2 -12.4384767832353 0.758194770360488 0.130320386646463 -11.8895994453308 2.33033465797984 4.81494070250792e-12 -14.6732400717737 1.76684457792944 0.00255408128071474 6.91092780427879 1.51283968105335 3.01685954117059 NA NA NA NA NA NA
"627" "cap3_Contig10564" 365 3 38.4 2 0 0 4 1 6 0 6 1 273 0 269 0 278 1 1 1 6 0 2 -14.0938998089112 -5.84261795959422 7.48204407554014e-09 -10.7474208396394 -9.92319118763414 3.94579593699139e-72 -16.434227882335 -2.53485504485738 0.0159308983818806 -17.9608692978789 -5.7797303652732 -2.41049480084082 NA NA NA NA NA NA
"628" "cap3_Contig10565" 697 2 34.3 2 1 34 1 61 3 73 3 12 3 25 3 33 0 2 2 4 0 3 2 -11.7623271790439 3.2638851367787 3.7404329317103e-09 -13.1272106088055 3.36346347907697 5.49480155453752e-10 -16.2671737976719 0.738306590192974 0.413396484394719 6.20427961211011 5.89528144278312 0.817931181236685 9.25635223132984e-10 2.42073392277896e-09 0.471556773894869 5.96671790206875 6.12173216580306 0.719948387825533
"629" "cap3_Contig10566" 468 0 34.4 2 0 4 0 5 2 4 4 2 2 2 2 3 3 NA NA NA NA NA NA -13.982674173801 -0.220870584592684 0.784670009614762 -14.8188866194766 -0.237938168507063 0.771330894100125 -Inf -0.429906269519527 0.999999910437966 -0.290634470192769 -0.273238340274 -1.12249363810578e-07 NA NA NA NA NA NA
"630" "cap3_Contig10567" 414 3 38.4 2 0 1 0 2 1 2 0 8 7 7 8 8 5 3 3 0 2 6 0 -15.1353536837393 0.99194064228665 0.517844733025074 -13.6967438333983 0.0976717592717752 0.846757075840629 -16.1930658255182 0.333896560025934 0.701337297105729 0.193257797623535 0.646671251452706 0.383515881447843 NA NA NA NA NA NA
"631" "cap3_Contig10568" 478 1 31.4 2 0 1 0 2 2 3 1 0 11 3 8 5 4 NA NA NA NA NA NA -14.7298885756312 -0.228452385766269 0.835030834835592 -14.0239567446067 -1.67539138172216 0.00658682061321535 -Inf -0.429906269519527 0.999999910437966 -2.71704221290593 -0.208253759214602 -1.12249363810578e-07 NA NA NA NA NA NA
"632" "cap3_Contig10569" 462 2 41.1 2 0 1 0 1 0 1 0 25 33 33 46 56 28 2 0 0 3 3 0 -15.8285008642993 5.5572729951124 0.188848799615916 -12.0597812475741 -0.104485720827694 0.735522699098462 -16.7526816134536 0.330188161780664 0.764047428948788 -0.337788337613717 1.31399228767439 0.300170076203557 NA NA NA NA NA NA
"633" "cap3_Contig1057" 749 3 36.7 3 0 4 3 3 1 0 0 101 88 120 103 145 71 18 6 14 9 18 7 -14.529217880169 -1.62149216482299 0.121788694141483 -11.0154037826237 0.33935662251453 0.198672233956765 -14.5554570361174 0.75381528189862 0.116293540392777 1.28534361903039 -1.54730924236002 1.57052277400114 NA NA NA NA NA NA
"634" "cap3_Contig10570" 453 2 34.2 3 0 4 0 3 0 7 5 0 0 0 0 0 0 0 0 1 1 2 0 -13.982674173801 0.410917330699778 0.630179596517621 -Inf -0.14405182194453 1 -17.4458287940135 1.11314403137386 0.486539552701517 0 0.481474081192211 0.695823208866335 NA NA NA NA NA NA
"635" "cap3_Contig10571" 438 2 35.6 2 0 5 0 3 1 3 2 40 35 44 43 64 20 6 2 5 2 4 3 -14.2880558233521 0.328904645155661 0.743806399161379 -11.9526124131595 0.47704551122761 0.11725790652004 -15.7410807017751 0.66740504147552 0.353358096683848 1.56638758975687 0.326816869879102 0.928095378517283 NA NA NA NA NA NA
"636" "cap3_Contig10572" 547 4 33.3 2 1 9 3 28 6 9 11 7 5 9 9 10 6 41 71 38 49 39 41 -12.737458410941 -0.347517975860988 0.497735472353347 -13.6293025526028 0.23166349880025 0.639540450236308 -13.200911373312 -0.846503774783598 0.018919810504255 0.46834142325566 -0.678057127635927 -2.34710719898143 0.409993518067574 0.7878427000604 0.00613476031171566 0.269113034742490 -0.823905037200379 -2.74049024461457
"637" "cap3_Contig10573" 544 1 35.5 2 0 1 1 1 2 2 6 1 1 2 1 0 3 2 0 3 1 2 3 -14.3621637955059 -2.49498171740232 0.00662193418266201 -15.378502407412 -0.943835315746524 0.378865253097909 -16.434227882335 0.403118071302555 0.672754211742469 -0.879989028596617 -2.71528207651961 0.4223710412631 NA NA NA NA NA NA
"638" "cap3_Contig10574" 430 2 34.7 2 0 54 2 72 22 120 54 64 41 79 61 88 35 3 9 6 2 3 1 -11.1463696371751 0.540434737910887 0.146986603769118 -11.5498610109229 0.634553187387683 0.0255620067796133 -15.6540693247855 -0.296584177738769 0.66426807570081 2.23280196309682 1.45025793806266 -0.434028045002594 NA NA NA NA NA NA
"639" "cap3_Contig10575" 508 2 28.3 2 0 8 1 12 6 6 14 17 28 22 28 29 17 86 87 106 58 61 47 -13.0769655512573 -1.04364115459288 0.0580033310623948 -12.5091840587137 -0.241639671977161 0.480170450656359 -12.7340488729672 -0.0197510853094293 0.954393761543657 -0.706028441169341 -1.89567274791808 -0.0571901034724552 NA NA NA NA NA NA
"640" "cap3_Contig10576" 408 3 36.5 2 0 0 0 1 0 4 0 27 39 25 18 32 16 0 1 0 1 2 0 -15.3176752405333 5.1770986773162 0.0457407356492077 -12.4016981437436 0.141629439688398 0.672556088023349 -17.4458287940135 -0.513579669545851 0.730062917586363 0.422642534988374 1.99777798001468 -0.345041838210795 NA NA NA NA NA NA
"641" "cap3_Contig10577" 636 2 40.7 7 0 3 0 7 3 2 2 0 0 0 0 0 0 0 0 3 0 2 0 -14.0938998089112 -0.196134484775298 0.819855993351409 -Inf -0.14405182194453 1 -17.2226852426993 5.99139772306879 0.0239044370083719 0 -0.227730199595673 2.2586616937411 NA NA NA NA NA NA
"642" "cap3_Contig10578" 362 2 29.8 2 0 0 0 0 0 0 0 0 0 0 0 0 0 0 0 1 0 0 0 -Inf -1.75194877441084 0.999999608671935 -Inf -0.14405182194453 1 -18.8321231551334 4.98382431240799 0.300871806201164 0 -4.90456995576808e-07 1.03456564259055 NA NA NA NA NA NA
"643" "cap3_Contig10579" 507 1 29.8 2 1 5 0 9 3 2 8 6 19 24 21 20 22 5 8 2 4 5 3 -13.6312762869631 -0.846537278010918 0.215123242272585 -12.7394450777968 -0.570253909052305 0.121252052023577 -15.5362862891291 -0.742142216569705 0.250919092635847 -1.54953963207009 -1.23960037398207 -1.14811984542193 0.162968474289970 0.0703832984399088 0.190698348981447 -1.80943597502883 -1.39515708746386 -1.30851600680947
"644" "cap3_Contig1058" 605 2 36.5 3 0 1 0 1 0 0 3 22 16 26 22 64 24 4 1 3 0 3 2 -15.3176752405333 -1.88961173826922 0.182038792603938 -12.2988886498773 0.551900194740641 0.0972976242774663 -16.2671737976719 1.31225154284391 0.165896266848972 1.6580983134159 -1.33450382967495 1.3855110146676 NA NA NA NA NA NA
"645" "cap3_Contig10580" 668 4 35.5 2 0 2 1 4 0 5 1 16 26 15 29 28 8 2 2 7 4 16 6 -14.3621637955059 1.12042990121963 0.308098780595161 -12.6539229043586 -0.164372082889065 0.648356658064845 -15.2212052424892 0.524301983090265 0.390971522223427 -0.456046336605067 1.01921947993041 0.857856834146512 NA NA NA NA NA NA
"646" "cap3_Contig10581" 401 0 34.7 2 0 262 1 399 5 54 7 162 1 185 0 22 0 NA NA NA NA NA NA -10.3368121047707 3.85831827219728 3.58370471016941e-17 -11.5444409434536 8.60735103862482 8.86501336715291e-44 -Inf -0.429906269519527 0.999999910437966 13.8759185287119 8.4257749259618 -1.12249363810578e-07 NA NA NA NA NA NA
"647" "cap3_Contig10582" 515 6 41.7 2 0 2 1 7 1 8 6 27 56 49 56 29 25 7 6 6 2 9 4 -13.7082373280992 -0.0644360159142933 0.929042669671613 -11.9690062229352 -0.46032990459405 0.131880496925671 -15.3057626305172 0.455127626381474 0.451329153492244 -1.50672758856726 -0.0890493758846588 0.753200975096967 NA NA NA NA NA NA
"648" "cap3_Contig10583" 432 0 34.3 2 0 5 1 2 1 1 0 0 0 0 0 0 0 NA NA NA NA NA NA -14.6245280599734 -0.172653866776286 0.888394464343046 -Inf -0.14405182194453 1 -Inf -0.429906269519527 0.999999910437966 0 -0.14033607280929 -1.12249363810578e-07 NA NA NA NA NA NA
"649" "cap3_Contig10584" 295 3 40.7 2 0 2 0 3 0 6 1 51 43 42 19 142 7 8 8 1 1 1 2 -14.4422065031794 2.36946185850225 0.0684970672077448 -11.7409162476856 1.5735861597439 7.66548397148007e-07 -15.78760071741 -0.590209906830291 0.431424898190589 4.94369693261904 1.82172273039519 -0.786755687456605 NA NA NA NA NA NA
"650" "cap3_Contig10585" 538 1 31.4 2 0 6 0 6 3 7 6 20 24 33 35 36 26 1 1 1 0 0 0 -13.5949086427922 -0.220981234842255 0.74862988149323 -12.2988886498773 -0.106772203922961 0.742254547011637 -17.7335108664653 0.65697664199491 0.71755385493062 -0.328869211082127 -0.320446498668744 0.361729934927743 NA NA NA NA NA NA
"651" "cap3_Contig10586" 530 1 32.8 2 1 41 2 61 16 68 15 12 7 33 14 37 2 72 24 59 29 69 12 -11.6139071739256 1.02411370224755 0.0135250933334798 -12.8039835989343 1.71452172519675 2.99589643115868e-05 -13.2523933291472 1.24186144063724 0.00101363552901485 4.17377803981251 2.46963510924967 3.28671447344247 0.0140685997056025 9.08656865569503e-05 0.00107979782312802 3.91377134095783 2.45550704013423 3.26886506548519
"652" "cap3_Contig10587" 516 3 36.4 2 0 3 1 4 2 3 4 0 0 0 0 0 1 1 3 5 5 0 1 -14.0938998089112 -0.949151163453114 0.244433874448623 -17.4579439490919 -6.14576184834029 0.160287264227548 -16.1240729540312 -1.03381327552089 0.220475852286619 -1.40410607717334 -1.16397566336637 -1.22526377534034 NA NA NA NA NA NA
"653" "cap3_Contig10588" 545 1 38.3 2 0 3 0 3 2 4 1 34 73 42 91 52 65 1 2 1 3 2 1 -14.3621637955059 0.351057534697554 0.727096937672084 -11.5802081673122 -0.995101695565738 0.000503452677668786 -16.5295380621394 -0.997301312599654 0.305964323030011 -3.47891264111234 0.34898983927749 -1.02372682165347 NA NA NA NA NA NA
"654" "cap3_Contig10589" 671 3 38.6 2 0 4 0 7 1 7 3 34 9 29 6 31 5 12 4 12 3 6 1 -13.8360706996091 0.942261846831365 0.262584384551017 -12.7217455006974 2.15803982611112 1.02757468265041e-07 -15.194536995407 1.52691222749616 0.0152872677731833 5.32177881150703 1.12030365620729 2.42550113909654 NA NA NA NA NA NA
"655" "cap3_Contig1059" 499 3 37.3 2 0 40 3 32 15 38 20 60 84 58 92 142 58 19 22 6 11 20 3 -11.9299008792033 0.08192982013122 0.842908707219103 -11.2554084319039 -0.0908724733590265 0.739337927428597 -14.437674000461 -0.0473542209641482 0.91921864747759 -0.332730231101028 0.198174283533293 -0.10141800092387 NA NA NA NA NA NA
"656" "cap3_Contig10590" 599 2 27.7 2 1 30 3 34 9 22 28 55 68 71 74 78 63 10 8 2 6 4 2 -12.0908312460159 -0.257427516273833 0.547276286834486 -11.4442287930491 -0.163895403329116 0.553806638376379 -15.3663872523337 -0.444266504654925 0.470012354424476 -0.592065634128348 -0.601846548586071 -0.722458950590915 0.368434380777447 0.34358681850694 0.398742464522511 -0.947101974884924 -0.899409875800017 -0.843869265257903
"657" "cap3_Contig10591" 461 4 35.6 2 0 4 0 9 5 5 5 7 19 10 20 5 21 6 0 8 1 8 2 -13.5949086427922 -0.466207189337674 0.489893473200929 -13.0512247018276 -1.60011497378805 0.000130451669917692 -15.6132473302652 2.45756239275039 0.00257255593516835 -3.82560433345471 -0.69047826574313 3.01467401010784 NA NA NA NA NA NA
"658" "cap3_Contig10592" 348 2 34.8 2 0 10 3 9 8 12 10 19 27 26 32 49 19 0 2 2 4 0 1 -12.975869434386 -0.942533329837898 0.0728241298899118 -12.3104494722784 0.0514826133992335 0.87541881076177 -16.6348985777972 -2.23899874624446 0.0446691651486375 0.156779270225718 -1.79393133109204 -2.00775657778897 NA NA NA NA NA NA
"659" "cap3_Contig10593" 556 4 38.1 3 0 15 0 28 8 20 28 51 38 61 42 60 37 11 9 20 9 14 14 -12.3319933028328 -0.260100245635717 0.572661250742034 -11.7915172609794 0.412554112104309 0.159955308849237 -14.4883177332797 0.0498282169678451 0.913770009461553 1.40522188319039 -0.564136483162777 0.108284510163581 NA NA NA NA NA NA
"660" "cap3_Contig10594" 346 2 24.9 2 0 26 2 27 7 32 21 25 17 34 32 54 26 5 1 6 4 7 8 -12.1821810246041 0.218200218371787 0.626405810424275 -12.2215019862619 0.388715866786188 0.227997636203103 -15.3981359506483 0.0923787503635922 0.881550254803427 1.20553292301186 0.486791900940481 0.149004281158821 NA NA NA NA NA NA
"661" "cap3_Contig106" 610 2 33.9 4 0 12 0 25 6 23 16 30 61 49 58 72 29 11 12 9 12 19 9 -12.5203939057031 0.326001383860364 0.510556306293892 -11.7575003757012 -0.125653571589189 0.668909233913951 -14.5554570361174 -0.227947273046142 0.625066403320941 -0.427645500470615 0.657971715364643 -0.488682629700389 NA NA NA NA NA NA
"662" "cap3_Contig1060" 652 2 46 5 0 2 7 3 8 3 10 138 622 133 405 113 120 2 2 6 1 2 0 -13.4306055915009 -3.38321014480063 5.24513545959361e-08 -10.1242675534342 -1.44636969724731 1.96215673640895e-08 -16.2671737976719 1.34448898405729 0.159747069350092 -5.6153051349097 -5.44279378613677 1.40592273533664 NA NA NA NA NA NA
"663" "cap3_Contig1061" 368 1 32.1 2 0 0 0 1 0 0 1 9 12 9 17 14 4 0 1 0 0 1 1 -16.2339659724075 -1.09718563300221 0.611538014746811 -13.2835566791962 -0.0956919808166849 0.827021826908543 -17.7335108664653 -1.5122608328997 0.381687804407549 -0.218522759953677 -0.507879268128188 -0.874790688878644 NA NA NA NA NA NA
"664" "cap3_Contig1062" 579 0 33.7 2 0 0 0 2 4 3 0 9 4 7 7 16 5 NA NA NA NA NA NA -14.7298885756312 -0.801124758856937 0.448896847448879 -13.586742938184 0.778410141546581 0.11967686802024 -Inf -0.429906269519527 0.999999910437966 1.55613132296576 -0.757255430039062 -1.12249363810578e-07 NA NA NA NA NA NA
"665" "cap3_Contig1063" 239 1 32.6 2 0 0 0 3 1 8 2 48 4 44 4 76 1 5 0 8 0 2 2 -14.2880558233521 0.959126578637708 0.340694831024764 -12.281794216518 4.07111973506341 3.7040928014234e-20 -15.9989098110772 2.45672364895751 0.0109183080701284 9.19632262909242 0.952793257834338 2.54530258716421 NA NA NA NA NA NA
"666" "cap3_Contig1064" 506 5 51.2 3 0 0 0 1 0 0 0 74 198 123 168 194 119 0 1 2 1 3 1 -16.9271131529674 3.87474834155418 0.461889291569982 -10.6825778581555 -0.521933102145073 0.0438520119143371 -16.7526816134536 0.240000159972813 0.827811044706087 -2.01550261908329 0.735739425302218 0.2175098331229 NA NA NA NA NA NA
"667" "cap3_Contig1065" 464 2 33.8 2 0 5 0 3 1 1 1 63 76 59 104 152 72 1 2 1 4 3 2 -14.529217880169 0.320485554371142 0.78648881526247 -11.1926427363541 -0.141679723596189 0.601180231628735 -16.2671737976719 -1.12317623551085 0.197980304464973 -0.52270403248865 0.270872865522916 -1.28732709203271 NA NA NA NA NA NA
"668" "cap3_Contig1066" 378 5 33.3 2 0 12 1 8 1 16 0 53 16 38 8 34 11 13 7 7 2 10 8 -13.289526993241 2.67241996296338 0.00275298612089069 -12.382770133858 1.75307421942519 9.45416573898082e-07 -14.9819755534234 0.41189173303059 0.447589492655314 4.90267223715267 2.99405245278395 0.759439833677059 NA NA NA NA NA NA
"669" "cap3_Contig1067" 481 2 32.2 2 0 3 0 2 0 1 1 1 4 1 1 3 1 4 8 1 0 4 3 -14.9812030039121 0.914146539782955 0.552151389008799 -15.0600486762935 -0.416466140125545 0.652577940044724 -15.8363908815794 -0.657053568321618 0.379767788967555 -0.450183767130219 0.59453941360351 -0.87832423237832 NA NA NA NA NA NA
"670" "cap3_Contig1068" 433 4 37.4 2 0 1 0 2 1 1 0 15 20 32 32 41 17 1 5 1 3 2 1 -15.3176752405333 0.521983698033234 0.74819138518959 -12.4016981437436 0.157016292383674 0.640994882596222 -16.2671737976719 -1.5507651396302 0.0823234816560232 0.466308238457215 0.321025079620419 -1.73736093740633 NA NA NA NA NA NA
"671" "cap3_Contig1069" 792 4 36.7 3 0 29 0 22 0 1 3 102 1 102 13 0 1 212 2 87 5 1 0 -12.9197799677349 1.9915334694795 0.0128087325455983 -12.0688722192754 3.99344064104864 1.05420052143534e-19 -13.1052754075462 4.94925875880211 3.21374404223012e-17 9.08320887169179 2.48904340919852 8.43852239031386 NA NA NA NA NA NA
"672" "cap3_Contig107" 515 2 39.6 3 0 0 0 0 0 0 0 2 167 1 150 5 223 1 0 0 0 1 0 -Inf -1.75194877441084 0.999999608671935 -11.1516686621438 -6.41948434158956 2.11106306215098e-52 -18.1389759745735 5.81851960111465 0.153503252392405 -15.2337562301805 -4.90456995576808e-07 1.42726594617022 NA NA NA NA NA NA
"673" "cap3_Contig1070" 432 3 35.2 2 0 1 0 0 0 0 1 55 31 55 25 77 14 46 9 25 6 24 11 -16.2339659724075 -1.88575856029991 0.408637048233859 -11.9088678641966 1.31403380149413 2.45141019590686e-05 -14.0363326095367 1.40940640005687 0.00147142144357705 4.21922731254841 -0.82629450786087 3.18026162022569 NA NA NA NA NA NA
"674" "cap3_Contig1071" 409 1 34.2 2 0 0 4 0 4 0 9 1 196 1 209 0 228 2 2 1 2 1 0 -14.0938998089112 -9.17137670689084 1.9719621795448e-10 -11.0043189501992 -8.55478048422385 4.91827440234699e-63 -16.7526816134536 -0.364136091295537 0.735701318921363 -16.7583820022648 -6.36350869995104 -0.337551337299475 NA NA NA NA NA NA
"675" "cap3_Contig1072" 324 2 42.3 2 0 2 0 1 0 1 0 58 78 59 91 117 61 3 1 4 0 0 2 -15.5408187918475 5.04860947256239 0.166341854328514 -11.3180593968656 -0.179660073371339 0.511336524717928 -16.5295380621394 0.76829520072655 0.451851381542629 -0.656758014445275 1.38405421644562 0.752332078212082 NA NA NA NA NA NA
"676" "cap3_Contig1073" 464 3 43.8 3 0 5 0 3 1 2 0 66 1 52 46 103 1 4 1 3 0 11 0 -14.529217880169 1.53942040188928 0.267456469493161 -11.86323256949 2.5073980489304 9.93284036558806e-13 -15.887684175967 3.66500635833606 0.000908192794530424 7.1314342449448 1.10893906596132 3.31752348739201 NA NA NA NA NA NA
"677" "cap3_Contig1074" 624 0 38.9 2 0 1 2 4 1 1 0 58 102 63 62 40 29 NA NA NA NA NA NA -14.7298885756312 -0.869513044942145 0.441617922803687 -11.5886470359581 -0.246778880813686 0.389751132698563 -Inf -0.429906269519527 0.999999910437966 -0.860068774340218 -0.769463974832663 -1.12249363810578e-07 NA NA NA NA NA NA
"678" "cap3_Contig1075" 424 1 46.7 3 0 0 0 3 1 0 0 55 15 50 23 60 5 1 1 2 0 1 0 -15.5408187918475 0.0690832883010554 1 -12.1204058693905 1.92468359415386 1.46863251901058e-08 -17.2226852426993 1.61034393467812 0.285501700381719 5.66518820112385 0 1.06804170368299 NA NA NA NA NA NA
"679" "cap3_Contig1076" 800 6 47.8 2 0 0 0 0 0 0 1 141 183 189 216 259 142 7 3 15 5 13 10 -16.9271131529674 -6.22445298430725 0.176589149677652 -10.4279710373855 -0.0443717647096033 0.860040397887508 -14.8618312415813 0.546901615308786 0.299112956998555 -0.176322740099708 -1.35133186276797 1.03833749776953 NA NA NA NA NA NA
"680" "cap3_Contig1077" 591 1 36.4 2 0 3 0 4 0 2 5 25 24 41 27 62 10 2 3 1 0 6 1 -14.2880558233521 -0.388417400059934 0.671762300262384 -12.2161969340322 0.913539036756613 0.00563201073207713 -16.2671737976719 0.688812953477018 0.455338848856995 2.76847036535785 -0.423730594309837 0.746544022494816 NA NA NA NA NA NA
"681" "cap3_Contig1078" 589 1 39.6 3 0 3 1 4 2 1 3 13 46 28 34 9 18 1 0 1 0 1 0 -14.2880558233521 -1.25364873241724 0.158213000489282 -12.4607316753277 -1.04808361558187 0.00268210190190144 -17.7335108664653 6.54215802216197 0.0730465149864806 -3.00200225358007 -1.41110722320883 1.79253995468416 NA NA NA NA NA NA
"682" "cap3_Contig1079" 601 2 52.2 2 0 0 0 0 0 2 2 101 108 96 74 144 87 2 1 0 0 0 0 -15.5408187918475 -0.729736093097364 0.645650618815117 -11.0444849919245 0.185378706742418 0.483960541403203 -17.7335108664653 0.611063543702307 0.747555478713835 0.699946779953078 -0.45981276655992 0.321864327600907 NA NA NA NA NA NA
"683" "cap3_Contig108" 530 8 40.8 5 0 0 0 0 1 1 0 13 13 17 8 30 10 3 1 2 0 3 2 -16.2339659724075 -1.08164899684012 0.608609686722516 -12.947084442575 0.7311834071848 0.0664324558357507 -16.434227882335 0.984666537048853 0.321984327472711 1.83549448270074 -0.512059044650238 0.990388370575056 NA NA NA NA NA NA
"684" "cap3_Contig1080" 286 1 47.2 2 0 0 0 2 0 0 0 66 53 128 88 113 35 2 1 7 1 2 0 -16.2339659724075 3.8688791502823 0.300896845801383 -11.2779272954393 0.703829692673133 0.0107555714649719 -16.2671737976719 2.06942798606952 0.0463414279967069 2.55054151126042 1.03451205137069 1.99227012260946 NA NA NA NA NA NA
"685" "cap3_Contig1081" 495 2 39 5 1 146 13 182 53 116 137 142 116 236 169 255 134 58 48 67 29 39 29 -10.4547668584665 -0.135876600105805 0.680409846767805 -10.4994955557942 0.422209579156418 0.0968863425734803 -13.233701196135 0.206157065469972 0.571628355922505 1.66013974667288 -0.411903920966918 0.565654963978726 0.393737295587246 0.217865618279340 0.710380732261175 1.23222347029003 -0.852859369732383 0.371344802317146
"686" "cap3_Contig1082" 691 2 41.8 3 0 1 0 0 0 1 0 15 3 8 52 10 2 2 1 1 0 1 0 -16.2339659724075 4.73794140714075 0.29845211826459 -12.9581342787616 -0.31956105847632 0.458125318234551 -17.2226852426993 1.62098358810847 0.284823674041836 -0.741937311415026 1.03975849126502 1.0695460859974 NA NA NA NA NA NA
"687" "cap3_Contig1083" 542 1 41.7 2 0 1 0 1 0 0 0 2 0 0 2 0 0 NA NA NA NA NA NA -16.2339659724075 4.32908774716882 0.38332099851141 -16.071649587972 0.218217263693004 0.87982821694808 -Inf -0.429906269519527 0.999999910437966 0.151186984744471 0.871793578291139 -1.12249363810578e-07 NA NA NA NA NA NA
"688" "cap3_Contig1084" 486 2 35.8 2 0 0 0 1 1 1 3 34 104 85 134 80 96 1 1 0 0 0 1 -15.1353536837393 -1.94003224011094 0.123023723741721 -11.179422524926 -0.968057834466653 0.000387020682804237 -17.7335108664653 -1.47580622808666 0.402089761044148 -3.54877972843243 -1.54220525401046 -0.837894850661351 NA NA NA NA NA NA
"689" "cap3_Contig1085" 163 1 30.1 2 0 2 0 6 2 4 12 43 109 52 138 64 140 3 20 10 12 8 16 -13.6690166149459 -1.221236218502 0.0755762738005544 -11.155324973347 -1.45152936201913 1.43572282045346e-07 -14.5980166505362 -1.6393490638966 0.000729335622362034 -5.26061767912206 -1.77695117262049 -3.37830717298246 NA NA NA NA NA NA
"690" "cap3_Contig1086" 396 1 41.9 2 1 5 0 7 3 8 6 73 38 95 76 126 45 1 1 3 0 5 2 -13.5598173229809 -0.0792085358374472 0.90760303258305 -11.3420518236088 0.754160664692915 0.00665266957418283 -16.3472165053454 1.11529074771124 0.254986547677978 2.7137482791772 -0.116062469707043 1.13832080964892 0.81865729537999 0.0206920041025980 0.310630312864126 2.31355755718222 -0.229272282131682 1.01390033217645
"691" "cap3_Contig1087" 503 1 37.4 2 0 7 0 21 6 10 10 109 91 104 96 99 65 8 7 9 4 11 2 -12.9381291064031 -0.0140656860553377 0.979659831746623 -11.1228896975938 0.191952129783008 0.472259994135798 -15.1185510884291 0.707159139897502 0.216803627311124 0.718806756444441 -0.0254953822194632 1.23507221970778 NA NA NA NA NA NA
"692" "cap3_Contig1088" 467 0 39.6 2 0 0 0 0 1 2 1 25 38 22 33 58 14 NA NA NA NA NA NA -15.5408187918475 -0.95136577628502 0.534990647168102 -12.2109198769314 0.121228507456039 0.708619863008296 -Inf -0.429906269519527 0.999999910437966 0.373710297836746 -0.620405811669249 -1.12249363810578e-07 NA NA NA NA NA NA
"693" "cap3_Contig1089" 809 2 41.2 4 0 0 3 0 0 1 2 1 764 2 789 0 745 1 0 2 1 0 0 -15.1353536837393 -4.4697366894811 0.00154616767736864 -9.7168448590565 -9.78914790570617 7.51794921838828e-100 -17.4458287940135 1.26494007759425 0.437365783347168 -21.2112556053278 -3.16587585328482 0.776649170185755 NA NA NA NA NA NA
"694" "cap3_Contig109" 495 4 42.2 2 0 4 0 6 0 2 0 135 3 156 0 127 0 3 1 8 0 0 1 -14.4422065031794 5.68626529178197 0.0139775572141202 -11.4153111154095 7.10029486175359 3.05082234061443e-46 -16.2671737976719 1.98639121310128 0.0574326370179004 14.2768501481572 2.45783963941798 1.90000367758742 NA NA NA NA NA NA
"695" "cap3_Contig1090" 431 8 49.2 3 0 0 0 2 0 3 0 13 13 18 23 47 4 10 9 7 3 15 1 -15.3176752405333 5.25149664553 0.052181593086975 -12.6872593246262 0.748872767451613 0.0473924110770874 -15.0254606653631 0.924233078052791 0.104490449867104 1.98277640168099 1.94163260270625 1.62346307862717 NA NA NA NA NA NA
"696" "cap3_Contig1091" 535 2 32 2 0 3 0 1 1 3 3 3 2 5 0 7 1 0 1 2 1 0 1 -14.529217880169 -0.553285046129382 0.587660913530926 -14.5675721911957 2.12772127068902 0.0119281086606993 -17.2226852426993 -1.03700841707742 0.441814461712759 2.51426405754078 -0.542228776835177 -0.76913282802922 NA NA NA NA NA NA
"697" "cap3_Contig1092" 528 3 41.3 2 0 0 0 1 0 4 0 55 34 63 32 119 7 1 1 17 1 29 1 -15.3176752405333 5.1770986773162 0.0457407356492077 -11.7213716516127 1.59393398201247 2.80109242038062e-07 -14.9201001497053 3.41351056063941 6.67203137746314e-06 5.13636107501558 1.99777798001468 4.50389139297223 NA NA NA NA NA NA
"698" "cap3_Contig1093" 542 0 33.9 2 0 4 0 1 0 2 5 24 44 19 47 28 50 NA NA NA NA NA NA -14.4422065031794 -0.891854495503337 0.368000107884959 -12.1013576744198 -1.16594067112171 0.000228785043090379 -Inf -0.429906269519527 0.999999910437966 -3.68490824721668 -0.900225782933905 -1.12249363810578e-07 NA NA NA NA NA NA
"699" "cap3_Contig1094" 531 1 30.5 3 2 5529 162 6202 718 5100 954 505 31 536 35 663 12 19 1 8 0 6 0 -7.09270776161871 1.78608432906414 2.11687876835602e-09 -9.9724523410611 4.38893363156611 4.26229432668674e-48 -15.3057626305172 4.67141624489409 1.88930703190041e-06 14.5715311728542 5.98857472484458 4.7649177482795 1.06331121168001e-10 1.12390919646103e-44 1.95384357086675e-06 14.0232238022810 6.45766453359247 4.7581406366018
"700" "cap3_Contig1095" 485 3 39.8 2 0 0 0 0 0 1 0 242 270 186 332 503 164 10 13 16 5 31 5 -16.9271131529674 4.96463580720881 0.345583543772171 -10.0213266838576 0.0656415059225288 0.793759666026143 -14.4500965204595 0.826293523699102 0.0845870721593127 0.261431632183755 0.943190359109675 1.72466938045979 NA NA NA NA NA NA
"701" "cap3_Contig1096" 548 4 40.9 2 0 3 0 4 2 5 0 11 9 14 15 13 6 4 0 1 0 0 1 -14.2880558233521 1.22585466975665 0.254270497812224 -13.2384362439158 0.271756784647558 0.527259057895949 -17.0403636859054 1.84859605287379 0.203503832363898 0.632195621748575 1.14003793342312 1.27163219450756 NA NA NA NA NA NA
"702" "cap3_Contig1097" 950 3 37.7 2 0 1 0 6 1 5 5 61 114 67 93 138 85 1 4 1 5 10 1 -14.0367413950712 -0.0325089480975705 0.968256212532762 -11.1335849867105 -0.365673817826467 0.172354429177415 -15.7410807017751 -0.344222661271866 0.628752824761744 -1.36467751671818 -0.0397954389632072 -0.483483003941052 NA NA NA NA NA NA
"703" "cap3_Contig1098" 421 0 28.3 4 0 2 1 13 1 3 6 1 1 0 1 0 2 NA NA NA NA NA NA -13.6690166149459 -0.216751059981014 0.763570981483021 -15.8485060366578 -2.25878087439952 0.124929127229306 -Inf -0.429906269519527 0.999999910437966 -1.53440874636214 -0.300794790038339 -1.12249363810578e-07 NA NA NA NA NA NA
"704" "cap3_Contig1099" 436 0 38.8 2 0 1 0 3 0 0 1 12 10 10 27 21 14 NA NA NA NA NA NA -15.3176752405333 0.463293571475444 0.77712561835057 -12.9146491668219 -0.405137551930096 0.296508781162342 -Inf -0.429906269519527 0.999999910437966 -1.04394944271897 0.283066816434713 -1.12249363810578e-07 NA NA NA NA NA NA
"705" "cap3_Contig11" 256 1 44.9 2 0 0 0 3 0 0 3 44 38 51 35 81 21 7 2 6 3 5 1 -15.1353536837393 -1.0925298832688 0.395271235120078 -11.8595219900935 0.749444672162076 0.0129638521266842 -15.6540693247855 1.18651282312098 0.100653090905065 2.48476077013313 -0.850096863795487 1.64169566307319 NA NA NA NA NA NA
"706" "cap3_Contig110" 612 4 47.2 2 0 0 0 1 1 7 1 132 154 167 117 227 68 2 1 0 0 1 1 -14.6245280599734 1.05236965008008 0.348602569380806 -10.69521444216 0.527475232602859 0.0418299762714041 -17.2226852426993 0.123786214071586 0.940201994354363 2.03520772329771 0.93730329334967 0.0750159839738053 NA NA NA NA NA NA
"707" "cap3_Contig1100" 602 4 44.4 4 0 0 5 0 13 0 31 0 318 1 267 0 419 0 90 3 33 2 72 -13.0352928548568 -9.66635781383824 1.20864585334725e-19 -10.5452011285987 -10.2686924959692 1.14532677378438e-77 -13.5338057885854 -5.65846485982403 1.7089354019409e-24 -18.6552186706309 -9.0683214023303 -10.2144225969491 NA NA NA NA NA NA
"708" "cap3_Contig1101" 441 3 40.1 3 0 11 0 9 3 5 1 262 219 253 188 360 111 0 0 1 0 2 0 -13.5598173229809 0.988981865352443 0.220234432376854 -10.2187289753121 0.648890613715984 0.0096098701735306 -17.7335108664653 5.66042943665937 0.083336740285112 2.58955990205285 1.22590498575462 1.73164527251468 NA NA NA NA NA NA
"709" "cap3_Contig1102" 638 4 40.6 4 1 28 2 31 12 51 28 68 135 106 134 155 89 9 13 9 11 11 6 -11.9032326321211 0.153837163169328 0.713033979586034 -10.9256096568695 -0.313833726507254 0.231933499872713 -14.7545857112277 -0.448942181831959 0.361243384450511 -1.19539304978718 0.367784430056972 -0.912998397315317 0.853175820016567 0.118930919894204 0.268072689253629 -1.55927663275876 0.185067847388876 -1.10751185588313
"710" "cap3_Contig1103" 466 1 39.7 2 0 0 0 1 0 0 0 5 2 6 3 1 3 NA NA NA NA NA NA -16.9271131529674 3.87474834155418 0.461889291569982 -14.4622116755379 0.549374836884931 0.433667831509356 -Inf -0.429906269519527 0.999999910437966 0.782930660490862 0.735739425302218 -1.12249363810578e-07 NA NA NA NA NA NA
"711" "cap3_Contig1104" 304 1 48 2 0 0 0 0 0 0 0 27 100 62 99 50 66 0 1 2 1 0 0 -Inf -1.75194877441084 0.999999608671935 -11.4565290711307 -1.10401430051711 9.9542337610709e-05 -17.4458287940135 -0.390864488112402 0.796077617372508 -3.89170474213929 -4.90456995576808e-07 -0.258426693859015 NA NA NA NA NA NA
"712" "cap3_Contig1105" 434 1 44.9 2 0 1 0 1 0 2 1 217 306 190 225 296 218 0 0 1 1 3 2 -15.3176752405333 0.856573846712973 0.595353328271198 -10.1772467537071 -0.244495441332407 0.324935271878083 -16.8862130060781 -0.107745956948508 1 -0.98436664524075 0.531094452500208 0 NA NA NA NA NA NA
"713" "cap3_Contig1106" 485 2 33.2 2 0 1 0 2 0 0 0 0 1 0 0 0 0 NA NA NA NA NA NA -15.8285008642993 4.34527516641838 0.249350275342425 -17.4579439490919 -5.09135247317755 0.292950232913521 -Inf -0.429906269519527 0.999999910437966 -1.05167162678528 1.15192893889826 -1.12249363810578e-07 NA NA NA NA NA NA
"714" "cap3_Contig1107" 480 2 39.4 2 0 0 0 0 0 0 0 7 18 16 9 11 8 3 1 5 0 5 0 -Inf -1.75194877441084 0.999999608671935 -13.2238374444946 -0.130932351276618 0.758952797982883 -16.1930658255182 3.26666149537 0.0049880415184386 -0.306856240733664 -4.90456995576808e-07 2.80780503472195 NA NA NA NA NA NA
"715" "cap3_Contig1108" 536 0 43.1 2 0 2 1 5 1 2 1 6 5 12 5 8 2 NA NA NA NA NA NA -14.4422065031794 0.00339360773654877 0.997371220038645 -13.8203577893655 1.05809988338555 0.0552827843792617 -Inf -0.429906269519527 0.999999910437966 1.91664706566339 0.00329469305009778 -1.12249363810578e-07 NA NA NA NA NA NA
"716" "cap3_Contig1109" 449 2 35.9 2 0 0 0 0 3 1 1 22 30 23 24 45 20 2 1 3 0 0 2 -15.3176752405333 -3.11011306995146 0.0307996068380138 -12.3580775212677 0.0794203445754529 0.810311656654984 -16.7526816134536 0.295398349735029 0.787080484783374 0.2400239927834 -2.15965216559329 0.270103688173193 NA NA NA NA NA NA
"717" "cap3_Contig111" 447 4 50.6 5 0 10 0 18 4 15 8 207 390 242 339 509 366 10 7 13 12 24 14 -12.9197799677349 0.599470107235166 0.295509856347673 -9.83088653207292 -0.451464759334735 0.0659922867518162 -14.4500965204595 0.0432151143748794 0.924983287102474 -1.83847605735981 1.04611085009914 0.094158453873492 NA NA NA NA NA NA
"718" "cap3_Contig1110" 503 0 35 2 0 1 0 4 0 0 3 10 12 7 9 12 7 NA NA NA NA NA NA -14.8476716112876 -0.587060815995759 0.611687021797485 -13.4148926812573 -0.0839974423714968 0.853596501858742 -Inf -0.429906269519527 0.999999910437966 -0.184531520600817 -0.507666819181046 -1.12249363810578e-07 NA NA NA NA NA NA
"719" "cap3_Contig1111" 339 0 34.2 2 0 15 1 20 3 19 8 26 36 25 34 46 35 NA NA NA NA NA NA -12.737458410941 0.831182292351654 0.134734963087461 -12.1496762516907 -0.323759526810025 0.302238021623347 -Inf -0.429906269519527 0.999999910437966 -1.03164591723186 1.49568806047075 -1.12249363810578e-07 NA NA NA NA NA NA
"720" "cap3_Contig1112" 563 0 43 2 0 0 0 0 0 1 1 2 1 1 46 1 0 NA NA NA NA NA NA -16.2339659724075 -0.73061878154282 0.731834335450195 -13.5261183163675 -3.16945925306085 7.88002488779099e-06 -Inf -0.429906269519527 0.999999910437966 -4.46841789052591 -0.342686479310262 -1.12249363810578e-07 NA NA NA NA NA NA
"721" "cap3_Contig1113" 642 5 44.9 2 0 2 0 1 2 0 0 1 17 0 54 1 20 0 6 0 14 1 11 -15.3176752405333 -1.43783262505513 0.329154806670092 -12.9253444559386 -5.60798980597085 2.57147093787411e-18 -15.3663872523337 -5.40137633487536 4.89148334403274e-09 -8.72890632454947 -0.97581771040721 -5.85082239371496 NA NA NA NA NA NA
"722" "cap3_Contig1114" 733 2 34.2 2 0 18 3 17 5 26 17 27 38 26 32 65 29 15 19 5 5 12 3 -12.4727658567139 -0.0548453057671988 0.90852398123129 -12.0780465955514 -0.00766176426155816 0.980387591588767 -14.7545857112277 -0.0610352661855312 0.905133869999039 -0.0245829845151886 -0.114900509520971 -0.119178588043684 NA NA NA NA NA NA
"723" "cap3_Contig1115" 680 8 39.7 2 0 2 0 2 0 2 0 272 111 232 148 377 80 3 1 2 0 1 2 -15.1353536837393 5.66355060145475 0.064791218135053 -10.3513378113646 1.24569643791291 1.28806396810431e-06 -16.6348985777972 0.571083419205069 0.587689678352949 4.84158678722894 1.84669595601756 0.542187016822908 NA NA NA NA NA NA
"724" "cap3_Contig1116" 764 1 41.5 2 0 21 1 20 1 20 4 45 22 40 14 74 3 235 16 101 9 136 3 -12.7224205335764 1.89078522581025 0.00291933916578535 -12.1696769183973 1.96022678009963 1.67629857041035e-08 -12.6175150567112 3.70617133863818 9.9782080262466e-19 5.64246783795834 2.97610602203192 8.83535365717543 NA NA NA NA NA NA
"725" "cap3_Contig1117" 519 5 42.8 2 0 3 0 1 0 14 0 257 23 214 25 597 4 14 7 16 1 22 1 -14.0367413950712 5.983337882646 0.000564528199085509 -10.4368599848027 4.13354579806918 1.51755284053587e-39 -14.7212492909601 2.149140722093 0.000161533039174609 13.1586590471737 3.44810802830784 3.77263418768463 NA NA NA NA NA NA
"726" "cap3_Contig1118" 504 4 42.5 2 0 0 0 0 0 1 0 0 11 1 2 4 2 0 0 2 1 1 2 -16.9271131529674 4.96463580720881 0.345583543772171 -14.4622116755379 -1.68397500635501 0.0268596957786844 -17.0403636859054 -0.451306758532469 0.716086072406886 -2.21355078876473 0.943190359109675 -0.363694605065377 NA NA NA NA NA NA
"727" "cap3_Contig1119" 454 4 44.7 2 0 0 1 2 1 2 2 153 184 158 212 240 130 3 1 1 0 3 0 -14.8476716112876 -1.30441673295174 0.239445483353904 -10.4760092719355 -0.0798824945625969 0.751746337901274 -16.7526816134536 2.38196113829181 0.0755828604021873 -0.316337516666586 -1.17637393338874 1.77691114494692 NA NA NA NA NA NA
"728" "cap3_Contig112" 486 1 43.2 2 0 121 2 134 13 117 22 247 77 260 87 186 70 17 3 17 1 5 3 -10.9133979969246 1.95838500280505 5.23837017398121e-07 -10.625990383526 1.42813884290842 7.97462560749505e-08 -15.0034817586443 2.01410378303472 0.00126345002211675 5.36770180806207 5.017369714377 3.22415497974021 NA NA NA NA NA NA
"729" "cap3_Contig1120" 455 1 42 2 0 0 0 0 0 0 0 0 0 0 0 0 1 0 1 0 1 0 0 -Inf -1.75194877441084 0.999999608671935 -17.4579439490919 -6.14576184834029 0.160287264227548 -18.1389759745735 -6.65459521543893 0.076684655976556 -1.40410607717334 -4.90456995576808e-07 -1.77025508894227 NA NA NA NA NA NA
"730" "cap3_Contig1121" 468 3 31.6 2 0 3 0 0 1 0 2 36 28 29 45 37 29 4 6 5 1 4 2 -15.1353536837393 -2.07526651344381 0.123112280315265 -12.1398239552476 -0.124755610917841 0.690264958382996 -15.7410807017751 0.166175215905087 0.813659402310711 -0.398495522160572 -1.54184081818876 0.235707818789658 NA NA NA NA NA NA
"731" "cap3_Contig1122" 511 2 39.1 3 0 2 0 5 1 6 6 34 52 28 34 46 42 2 0 2 0 2 0 -13.9313808794134 -0.141169387797592 0.856938211571724 -11.9941121440662 -0.411574242582309 0.175964758287546 -17.0403636859054 6.70176905768971 0.0121003960379026 -1.35328450227714 -0.180273050578256 2.50920289194386 NA NA NA NA NA NA
"732" "cap3_Contig1123" 448 4 45.1 5 0 4 5 3 6 2 21 22 247 21 294 33 335 2 31 7 37 7 58 -13.2135410862631 -3.36611373860758 2.15314443056041e-08 -10.5993789143005 -3.72085863520317 2.63588190578347e-35 -13.8762960975321 -3.44475409481788 1.82104851323265e-13 -12.3993085719436 -5.59922318885769 -7.36131677033685 NA NA NA NA NA NA
"733" "cap3_Contig1124" 289 3 31.5 3 0 100 16 135 94 137 158 63 104 81 78 72 67 631 479 553 313 365 263 -10.4656449766137 -0.797185500551867 0.0135462878801722 -11.3159065435045 -0.327628143139517 0.2304619118093 -10.967319151805 0.134023223323106 0.674884970997263 -1.19916984059891 -2.46907485414957 0.419453172368434 NA NA NA NA NA NA
"734" "cap3_Contig1125" 482 4 45.4 3 0 12 1 25 11 32 10 91 178 155 228 243 123 440 359 374 420 492 201 -12.4162536464505 0.383718695152948 0.42530921066046 -10.5323487519814 -0.32028402574995 0.209817960396359 -11.0975643107787 0.0380677749752881 0.906232260211938 -1.25406615625564 0.79724421683082 0.117792262858312 NA NA NA NA NA NA
"735" "cap3_Contig1126" 412 0 29.4 3 0 26 2 43 12 102 14 8 3 6 7 17 2 NA NA NA NA NA NA -11.6338083282429 1.26927413497798 0.00382974490683003 -13.6967438333983 1.15526529402021 0.0316402024430104 -Inf -0.429906269519527 0.999999910437966 2.14892680686744 2.89185513352676 -1.12249363810578e-07 NA NA NA NA NA NA
"736" "cap3_Contig1127" 267 1 40.8 2 0 0 0 0 0 0 0 74 6 56 8 49 7 2 0 2 0 1 0 -Inf -1.75194877441084 0.999999608671935 -12.1596265825438 2.99678420873873 2.21217126932839e-15 -17.2226852426993 6.51562639062352 0.0208805815797563 7.9288316854045 -4.90456995576808e-07 2.31013680115534 NA NA NA NA NA NA
"737" "cap3_Contig1128" 312 1 42 2 0 12 0 5 0 1 0 59 19 73 7 96 8 2 0 2 0 0 0 -14.0367413950712 5.09723221860074 0.0133895876931481 -11.8895994453308 2.63323181750784 1.57115254189764e-14 -17.4458287940135 6.04289459477504 0.038447492840427 7.68159878465249 2.47323550156018 2.07005181121002 NA NA NA NA NA NA
"738" "cap3_Contig1129" 354 1 40.4 2 0 0 1 0 0 0 8 1 218 0 198 0 278 1 3 0 1 0 2 -14.7298885756312 -7.54577530709912 3.29871829981878e-05 -10.9140321035271 -9.72801830916835 3.04452857408287e-67 -16.8862130060781 -3.04715992508722 0.0221547161161619 -17.325045820105 -4.1517990660645 -2.28770483215691 NA NA NA NA NA NA
"739" "cap3_Contig113" 501 3 34.9 4 0 7 0 19 6 38 6 58 60 56 55 103 25 26 18 14 20 52 13 -12.5963798126811 1.26437697914743 0.0224175234831552 -11.5802081673122 0.507635653532657 0.0771956519769852 -13.8692785248735 0.285702175907064 0.486466630917739 1.76719455084142 2.28321811662984 0.695939640497429 NA NA NA NA NA NA
"740" "cap3_Contig1130" 443 3 46.3 4 0 0 0 0 0 0 0 0 0 1 1 2 2 0 0 1 0 0 0 -Inf -1.75194877441084 0.999999608671935 -15.6661844798638 -0.520955742449396 0.668667020748796 -18.8321231551334 4.98382431240799 0.300871806201164 -0.427978160496025 -4.90456995576808e-07 1.03456564259055 NA NA NA NA NA NA
"741" "cap3_Contig1131" 608 2 34.9 2 0 0 0 1 0 0 0 111 16 109 17 72 7 25 2 13 1 7 1 -16.9271131529674 3.87474834155418 0.461889291569982 -11.6528089801754 2.8502469297342 1.1295013140318e-17 -14.9403028570228 3.0722520720914 9.7525032224676e-06 8.55991564788515 0.735739425302218 4.42258927107357 NA NA NA NA NA NA
"742" "cap3_Contig1132" 465 1 35.7 2 0 1 0 0 5 0 23 1 214 0 306 1 299 0 116 1 130 1 226 -13.5598173229809 -5.77070837654916 2.02221834094801e-09 -10.7474208396394 -8.96201747850116 2.51216327905854e-70 -12.6709158334383 -8.35086769606187 2.24376400110838e-42 -17.7288280633917 -5.9960122010659 -13.6422981821683 NA NA NA NA NA NA
"743" "cap3_Contig1133" 558 1 34.6 3 0 5 0 1 1 4 2 219 269 87 99 206 129 3 3 1 4 6 6 -14.3621637955059 0.215092407127447 0.835449400782835 -10.5412289287382 -0.0801502162098771 0.753737870518306 -15.6966289392043 -0.885411453753855 0.199584764586111 -0.31371452162935 0.207717694519858 -1.28273548163622 NA NA NA NA NA NA
"744" "cap3_Contig1134" 427 1 35.1 2 0 10 0 11 6 16 0 29 52 58 31 43 31 13 4 11 3 3 8 -13.1659130372738 1.27236252108822 0.0607382228957347 -11.9607757237987 0.047608946453974 0.875792391053943 -15.09445353685 0.376136336363198 0.503768668823161 0.156305284570538 1.87539630643675 0.668571796170865 NA NA NA NA NA NA
"745" "cap3_Contig1135" 499 3 41.5 2 0 0 0 0 1 0 2 55 68 69 133 98 116 4 12 10 3 14 10 -15.8285008642993 -7.31537422804342 0.0130495807433083 -11.1682283781829 -0.669720520643581 0.0135591970559379 -14.8618312415813 -0.278444282606081 0.588751063997473 -2.46873399333929 -2.48241333360124 -0.540646785185302 NA NA NA NA NA NA
"746" "cap3_Contig1136" 290 2 39.7 2 0 1 1 1 1 4 1 71 109 39 90 162 62 10 19 13 11 57 13 -14.7298885756312 -0.369923067758615 0.739981459503501 -11.179422524926 -0.259486927709558 0.343789938542313 -14.019938799761 0.173917773192997 0.689336189303762 -0.946703397841304 -0.331877898995891 0.399756070692145 NA NA NA NA NA NA
"747" "cap3_Contig1137" 558 1 38.2 2 0 15 1 19 1 24 1 43 15 41 13 74 12 23 3 44 9 78 9 -12.8162392887941 2.87673745361177 0.000117372325506339 -12.1696769183973 1.78978861983656 1.5006089769178e-07 -13.7201353667769 2.32278020538025 2.79793146567203e-07 5.25248474368524 3.85155048631554 5.13657336916277 NA NA NA NA NA NA
"748" "cap3_Contig1138" 552 4 41.3 5 0 68 7 132 45 119 83 57 88 47 90 133 45 928 871 820 1006 1027 537 -10.809015954926 0.00246530834468151 0.994263665077861 -11.3267174596087 -0.139866628935495 0.614777700445829 -10.2778268757657 -0.18766142747581 0.555699433186358 -0.503265384121468 0.00718949158983227 -0.589241274121298 NA NA NA NA NA NA
"749" "cap3_Contig1139" 490 3 34.9 3 0 34 2 32 13 44 23 129 214 177 215 192 182 23 18 9 12 13 16 -11.9299008792033 0.20626097416995 0.622410525978325 -10.4467299617415 -0.454847998708702 0.0719918535134965 -14.3212636486166 -0.511167255425348 0.245547531989227 -1.79916962000283 0.492436890044552 -1.16123208016511 NA NA NA NA NA NA
"750" "cap3_Contig114" 228 2 36.4 2 0 0 0 0 0 2 1 9 2 12 4 12 2 0 2 4 2 5 4 -15.8285008642993 0.241311789820718 0.891329980259848 -13.7443718823876 1.94208774467941 0.00072049138335 -15.9989098110772 -0.345348634925191 0.65960975026112 3.38166046577838 0.136621501331045 -0.44045202719006 NA NA NA NA NA NA
"751" "cap3_Contig1140" 526 1 40.5 3 0 3 0 1 1 5 3 57 63 33 37 45 31 1 0 1 1 0 0 -14.3621637955059 -0.0697029904636589 0.942782887952812 -11.8744476403102 -0.0554471837543962 0.852465934776473 -17.7335108664653 0.642856293502477 0.709123672880076 -0.185973000056263 -0.0717725882490286 0.373033282738512 NA NA NA NA NA NA
"752" "cap3_Contig1141" 400 4 47 2 0 1 0 1 0 1 0 26 64 25 43 37 26 11 16 6 7 14 16 -15.8285008642993 5.5572729951124 0.188848799615916 -12.0597812475741 -0.677955485338838 0.0295925156785782 -14.5836279130841 -0.774970382157751 0.101767096282073 -2.17550203641326 1.31399228767439 -1.63634646671666 NA NA NA NA NA NA
"753" "cap3_Contig1142" 757 4 32.5 3 0 2 1 0 0 3 2 32 68 49 86 92 40 11 3 8 4 8 6 -14.8476716112876 -0.770586647799329 0.522630549519196 -11.5525821010373 -0.368720795376024 0.196928311495018 -15.1432437010195 0.622386294014024 0.277765982375389 -1.29035245633281 -0.639295754957208 1.08535154985824 NA NA NA NA NA NA
"754" "cap3_Contig1143" 624 4 44.1 2 0 1 0 1 0 2 1 215 370 285 399 455 281 29 25 24 20 17 19 -15.3176752405333 0.856573846712973 0.595353328271198 -9.8545446093512 -0.334206742503714 0.173220047355433 -13.9342833551825 -0.309383434708016 0.441470996521569 -1.36192977843814 0.531094452500208 -0.769711584852525 NA NA NA NA NA NA
"755" "cap3_Contig1144" 485 1 36.3 2 0 1 0 3 1 4 8 6 120 2 86 2 124 7 55 0 30 1 48 -14.0938998089112 -1.10039955723522 0.175543639450371 -11.6289983314817 -5.25292847782302 2.26626636720062e-37 -13.8833632647552 -4.61878045219189 1.68669277128675e-18 -12.7748353957971 -1.35460437307417 -8.77648098248753 NA NA NA NA NA NA
"756" "cap3_Contig1145" 585 1 33.2 2 0 1 0 6 2 2 1 5 8 10 5 29 15 0 0 1 0 0 0 -14.4422065031794 0.261145282822374 0.79903765326621 -13.1812778300758 0.242572506877404 0.578682932767538 -18.8321231551334 4.98382431240799 0.300871806201164 0.555309571994717 0.254592757907621 1.03456564259055 NA NA NA NA NA NA
"757" "cap3_Contig1146" 400 4 46.8 5 0 0 0 0 2 3 2 104 164 125 230 213 188 11 7 6 11 6 5 -14.9812030039121 -1.40586740448383 0.22758766165706 -10.5264721434924 -0.599995041747777 0.0184289729242434 -15.0034817586443 -0.412127530633545 0.439605902832888 -2.35688459952994 -1.20659627591933 -0.772858879562508 NA NA NA NA NA NA
"758" "cap3_Contig1147" 409 2 46.5 3 0 5 0 12 0 8 2 118 76 155 52 145 32 6 0 3 1 5 1 -13.6312762869631 2.37178261280844 0.0117019883455637 -11.0983700804195 1.31543436723508 1.77681757766295e-06 -16.0595344328936 2.35743578044795 0.0156319427448122 4.77728058978336 2.52100591959982 2.41739734111127 NA NA NA NA NA NA
"759" "cap3_Contig1148" 648 1 37.2 2 0 2 0 6 0 3 2 16 11 20 10 38 6 2 3 0 0 1 0 -14.3621637955059 1.20154464341191 0.27250100727939 -12.8428234322506 1.24269820109185 0.00177502966884387 -17.0403636859054 -0.357930264266617 0.77617018793282 3.12550017089649 1.09732119853307 -0.284313439210658 NA NA NA NA NA NA
"760" "cap3_Contig1149" 510 4 41 2 0 2 1 1 1 1 0 34 26 49 31 64 23 39 42 29 51 29 33 -15.1353536837393 -1.02616307895401 0.459947640131039 -12.0329939316105 0.699693958290397 0.0243674932900723 -13.4249513836733 -0.797517326856528 0.0313816036232737 2.25128498332556 -0.738933069944644 -2.15220002572704 NA NA NA NA NA NA
"761" "cap3_Contig115" 742 0 32.5 4 0 6 1 7 7 15 3 13 22 14 13 27 9 NA NA NA NA NA NA -13.2635515068378 -0.0159151805397277 0.979347166980903 -12.8729764704213 0.144404673337806 0.706427466861475 -Inf -0.429906269519527 0.999999910437966 0.37665841993875 -0.0258873787398123 -1.12249363810578e-07 NA NA NA NA NA NA
"762" "cap3_Contig1150" 570 1 40.5 2 0 1 0 2 2 7 1 192 333 134 394 609 366 28 43 21 36 56 54 -14.3621637955059 0.626644054861706 0.529089242396555 -9.8431385843808 -0.668341386800462 0.00754266890854905 -13.3598524814619 -0.858085435722583 0.0203337628298392 -2.67188412616959 0.629396906997024 -2.32013153591821 NA NA NA NA NA NA
"763" "cap3_Contig1151" 309 1 54.4 2 0 0 0 0 0 1 0 60 56 36 51 21 15 3 1 1 1 1 0 -16.9271131529674 4.96463580720881 0.345583543772171 -11.9814803971603 -0.0616459873410358 0.84273045823381 -16.8862130060781 0.927492425261763 0.446025407782955 -0.19840212084451 0.943190359109675 0.762057967610174 NA NA NA NA NA NA
"764" "cap3_Contig1152" 394 2 44.2 2 0 2 0 5 0 5 0 101 0 68 1 303 0 3 0 1 0 4 0 -14.4422065031794 5.92895343842745 0.0058009092109874 -11.2988485605999 8.5088981307919 2.22275075380587e-46 -16.7526816134536 6.64069490597419 0.00476970201735814 14.2989063782532 2.7588278084378 2.82218925863733 NA NA NA NA NA NA
"765" "cap3_Contig1153" 346 0 41.9 2 0 0 0 0 0 0 0 0 0 0 23 0 2 NA NA NA NA NA NA -Inf -1.75194877441084 0.999999608671935 -14.2390681242237 -6.65635354079868 2.97787222131308e-07 -Inf -0.429906269519527 0.999999910437966 -5.1248420860355 -4.90456995576808e-07 -1.12249363810578e-07 NA NA NA NA NA NA
"766" "cap3_Contig1154" 650 5 34.3 3 0 32 1 41 16 55 31 68 69 69 91 134 39 12 18 10 11 40 7 -11.7566291579292 0.232411823254859 0.567417916145615 -11.3052112543878 0.29756358576723 0.280842438500785 -14.2471556764628 0.192143871658712 0.669808524352791 1.07842880383226 0.571858389347511 0.426410811985131 NA NA NA NA NA NA
"767" "cap3_Contig1155" 433 1 33.3 2 0 3 0 9 0 3 6 22 24 32 33 55 27 4 0 1 3 2 1 -13.882590715244 0.119479539237875 0.880670754815371 -12.195253760187 0.140253677243449 0.660353196713293 -16.434227882335 0.397856402566276 0.676431765588076 0.439425577519642 0.150118968567548 0.417337223052366 NA NA NA NA NA NA
"768" "cap3_Contig1156" 430 1 34.7 2 0 0 0 2 2 1 0 0 0 1 1 0 1 0 0 2 2 1 0 -15.3176752405333 -0.66929178453502 0.640413141642131 -16.3593316604237 -1.22841660575936 0.486240412904338 -17.2226852426993 0.247224763569924 0.855218105151068 -0.696300894841452 -0.467121235888276 0.182464635599848 NA NA NA NA NA NA
"769" "cap3_Contig1157" 365 2 31.8 2 0 1 1 1 0 0 0 13 5 5 11 8 6 1 0 0 0 0 0 -15.8285008642993 -1.48043693899944 0.455783227945224 -13.586742938184 0.131082959158915 0.787160547295765 -18.8321231551334 4.93022728680436 0.30912074737237 0.269999618247548 -0.745808295739577 1.01706870324736 NA NA NA NA NA NA
"770" "cap3_Contig1158" 397 2 38.8 3 0 5 0 6 0 4 0 83 13 68 9 97 7 18 2 8 1 11 0 -14.2190629518652 5.82083302553001 0.00480311465421212 -11.8339264429045 2.9860136264743 1.08943997870502e-17 -15.1432437010195 3.22510454738017 1.86187930380441e-05 8.56407807931404 2.81994990874949 4.28084150531564 NA NA NA NA NA NA
"771" "cap3_Contig1159" 486 6 41.2 2 0 0 0 1 0 1 0 77 100 73 90 131 73 3 0 2 2 1 1 -16.2339659724075 5.21284253811958 0.2249364157717 -11.1589947022359 -0.0885792334632187 0.74059157888817 -16.6348985777972 0.605650182158288 0.565713222336349 -0.331070043238742 1.21350601579099 0.574376247929197 NA NA NA NA NA NA
"772" "cap3_Contig116" 710 1 34.8 2 0 0 0 2 4 1 1 5 2 9 20 12 12 2 3 2 1 0 0 -14.8476716112876 -1.98178161386714 0.075014073187033 -13.3635993868698 -0.555264157385982 0.22601676007255 -16.7526816134536 -0.341934631387408 0.75593676618753 -1.2106834176554 -1.78037828444515 -0.310820918457575 NA NA NA NA NA NA
"773" "cap3_Contig1160" 550 0 34.5 4 0 2 0 2 0 6 1 12 37 22 31 39 18 NA NA NA NA NA NA -14.529217880169 2.25582802247205 0.0901904600169774 -12.3890397468716 -0.439775772282194 0.190999874161923 -Inf -0.429906269519527 0.999999910437966 -1.30762694180814 1.69439388882034 -1.12249363810578e-07 NA NA NA NA NA NA
"774" "cap3_Contig1161" 584 3 43 2 0 2 0 2 1 7 2 15 13 19 14 42 8 14 1 6 2 17 1 -14.2880558233521 0.767637836194608 0.438764086484597 -12.7484137477795 0.869381242784507 0.0221912749628594 -15.1185510884291 2.71995763047069 0.000117002017288258 2.28707792770079 0.774281931148965 3.85232410715208 NA NA NA NA NA NA
"775" "cap3_Contig1162" 705 5 37.3 3 0 0 0 2 0 0 0 23 9 12 13 27 11 3 3 0 2 0 0 -16.2339659724075 3.8688791502823 0.300896845801383 -12.9040670574913 0.711469955360669 0.0688117878694035 -16.7526816134536 -1.18312034935636 0.291586909137852 1.81965350624617 1.03451205137069 -1.05464676092524 NA NA NA NA NA NA
"776" "cap3_Contig1163" 548 0 29.9 2 0 8 3 18 8 13 12 12 17 24 20 11 8 NA NA NA NA NA NA -12.7999787679223 -0.661660179260154 0.18882963761412 -12.9361553720428 0.00641628515508007 0.9868967455066 -Inf -0.429906269519527 0.999999910437966 0.0164232323576 -1.3140492303958 -1.12249363810578e-07 NA NA NA NA NA NA
"777" "cap3_Contig1164" 601 2 33.8 2 0 2 0 2 0 3 2 11 28 20 25 40 18 0 10 5 7 2 1 -14.7298885756312 0.619177696485818 0.607772830234533 -12.5021168914906 -0.264881561000344 0.443312500862369 -15.6132473302652 -1.72456996323237 0.0142083737587718 -0.766611559061277 0.513255181858154 -2.45195168648966 NA NA NA NA NA NA
"778" "cap3_Contig1165" 483 2 43.1 2 0 0 0 0 0 0 0 3 0 3 0 0 1 0 0 0 0 1 0 -Inf -1.75194877441084 0.999999608671935 -15.5120338000365 2.64653238851368 0.0471882489823453 -18.8321231551334 4.71377046554033 0.335979542321556 1.98460667623526 -4.90456995576808e-07 0.96213948478139 NA NA NA NA NA NA
"779" "cap3_Contig1166" 465 2 48.8 2 0 1 0 1 1 0 0 121 150 156 181 224 99 1 1 1 0 1 0 -15.8285008642993 -0.889606634662601 0.647372001114714 -10.6216846718148 0.0726440466575241 0.776148200590577 -17.4458287940135 1.19323198164534 0.458802144988138 0.284342132963638 -0.457416090579213 0.7408207287156 NA NA NA NA NA NA
"780" "cap3_Contig1167" 585 2 34.5 3 0 1 0 2 0 1 1 2 1 5 0 5 1 5 5 14 3 2 2 -15.3176752405333 0.683663798482336 0.672556640696403 -14.8188866194766 2.38442043231906 0.0146964166734474 -15.3981359506483 0.585618871130136 0.365168304135261 2.43977488959362 0.422641777603797 0.905560915045475 NA NA NA NA NA NA
"781" "cap3_Contig1168" 469 3 40.3 3 0 2 0 7 2 6 2 10 20 17 3 13 1 75 37 58 19 27 11 -13.982674173801 0.701790129111718 0.414873589872017 -13.2990608657322 0.904101488435437 0.0477427704982858 -13.407173137652 0.877898599569216 0.0227689498192414 1.9796508894522 0.81534721466462 2.27728939485463 NA NA NA NA NA NA
"782" "cap3_Contig1169" 171 0 46.2 2 0 0 0 0 0 0 0 16 16 12 13 24 7 NA NA NA NA NA NA -Inf -1.75194877441084 0.999999608671935 -12.9806071346137 0.395308356280495 0.319410871309406 -Inf -0.429906269519527 0.999999910437966 0.9956692586956 -4.90456995576808e-07 -1.12249363810578e-07 NA NA NA NA NA NA
"783" "cap3_Contig117" 418 1 39 3 0 1 0 0 1 0 0 8 13 11 17 10 12 4 1 3 0 2 1 -16.2339659724075 -2.21763531008956 0.311742971788205 -13.1952640720505 -0.67280635906521 0.111079867913628 -16.434227882335 1.75083778611951 0.100852572910035 -1.59335815246801 -1.01157151392724 1.64073434180315 NA NA NA NA NA NA
"784" "cap3_Contig1170" 357 7 51.8 2 0 0 0 0 0 1 0 0 0 1 3 10 0 0 1 1 0 0 0 -16.9271131529674 4.96463580720881 0.345583543772171 -14.8188866194766 1.26746061212477 0.175173045729506 -18.1389759745735 -0.356638478197482 0.864302857373682 1.35576784327402 0.943190359109675 -0.170899414090244 NA NA NA NA NA NA
"785" "cap3_Contig1171" 484 2 36.6 3 0 14 2 13 11 26 8 34 48 47 49 80 32 12 4 11 11 8 8 -12.6230480597632 -0.092606265249601 0.85166258994335 -11.7880630261113 0.116276676461878 0.692789578826732 -14.8431391085691 0.0327868479681301 0.948639560013445 0.395072235096458 -0.186997504005302 0.0644152845218107 NA NA NA NA NA NA
"786" "cap3_Contig1172" 641 3 35.1 4 0 4 0 4 4 5 7 63 66 53 57 72 57 12 4 7 1 7 3 -13.7490593226195 -1.02613802198565 0.143254446893206 -11.5498610109229 -0.0901786997360012 0.748251294731107 -15.3057626305172 1.28678113468293 0.044870965130207 -0.320946024684798 -1.46377861646685 2.00586207868695 NA NA NA NA NA NA
"787" "cap3_Contig1173" 385 0 37.4 3 0 0 0 2 0 0 0 11 19 16 22 13 12 NA NA NA NA NA NA -16.2339659724075 3.8688791502823 0.300896845801383 -12.9253444559386 -0.503162322595107 0.192997670219586 -Inf -0.429906269519527 0.999999910437966 -1.30176225578828 1.03451205137069 -1.12249363810578e-07 NA NA NA NA NA NA
"788" "cap3_Contig1174" 594 5 35.9 3 0 9 2 8 5 6 10 22 98 42 77 32 62 1 4 2 2 2 6 -13.2382336988535 -1.08529385558481 0.0608113650051935 -11.6498014591114 -1.44775369636911 9.75582451681824e-07 -15.9989098110772 -1.70188884569132 0.0333183893417851 -4.89650081223961 -1.87486451434676 -2.12822552672655 NA NA NA NA NA NA
"789" "cap3_Contig1175" 540 4 39.8 3 0 3 0 0 1 5 1 12 28 18 32 33 15 2 0 3 3 1 4 -14.6245280599734 0.657757402739255 0.58137353235396 -12.5306902639347 -0.434247819363188 0.21214807528198 -16.2671737976719 -0.610772763682769 0.481973258308569 -1.2476805270742 0.551379526674629 -0.703132374311406 NA NA NA NA NA NA
"790" "cap3_Contig1176" 564 4 35.8 2 0 3 0 3 0 1 1 217 89 224 82 193 58 9 7 12 8 12 13 -14.8476716112876 1.17006272418946 0.428991085644784 -10.6975292580084 1.35741434284377 2.89831375640163e-07 -14.7212492909601 -0.184298978986968 0.705619213325001 5.12994205872643 0.79091929916878 -0.37774610613213 NA NA NA NA NA NA
"791" "cap3_Contig1177" 583 0 40.3 3 0 4 1 2 0 6 0 388 202 349 182 478 127 NA NA NA NA NA NA -14.3621637955059 2.09786730457371 0.110900762760066 -10.0043820774485 1.12121385600168 7.56310043963183e-06 -Inf -0.429906269519527 0.999999910437966 4.47719262643467 1.59415750047153 -1.12249363810578e-07 NA NA NA NA NA NA
"792" "cap3_Contig1178" 403 4 44.9 2 0 2 1 3 0 0 1 79 101 92 141 214 102 1 4 3 0 1 1 -14.9812030039121 -0.641377252366482 0.628132047691496 -10.8662702170832 -0.108104359334222 0.679645086552523 -16.5295380621394 -0.354911153901719 0.715924522286679 -0.412947489303307 -0.484357679351425 -0.363910930305734 NA NA NA NA NA NA
"793" "cap3_Contig1179" 859 1 42.1 2 0 0 0 0 0 0 1 0 2 0 0 1 2 0 0 1 0 0 0 -16.9271131529674 -6.22445298430725 0.176589149677652 -15.8485060366578 -2.43839852358117 0.0930324006369499 -18.8321231551334 4.98382431240799 0.300871806201164 -1.67961421242338 -1.35133186276797 1.03456564259055 NA NA NA NA NA NA
"794" "cap3_Contig118" 429 3 38.7 2 0 0 0 0 0 1 0 9 15 14 23 11 14 7 2 2 2 5 0 -16.9271131529674 4.96463580720881 0.345583543772171 -13.0035966528384 -0.738557235113175 0.0634900197163828 -15.9417513972372 1.37872243076195 0.0990278832584889 -1.85574425436963 0.943190359109675 1.6495848131682 NA NA NA NA NA NA
"795" "cap3_Contig1180" 553 3 26.9 2 0 77 10 104 58 74 57 103 159 194 234 128 85 85 86 60 71 31 23 -10.986941900247 -0.39209503573054 0.250227447485515 -10.6522213956749 -0.242525313205873 0.345068221279007 -12.9571924242814 -0.389802264296471 0.272800544275387 -0.944198500644967 -1.14979710601161 -1.09663599884757 NA NA NA NA NA NA
"796" "cap3_Contig1181" 567 3 37.7 2 0 4 0 3 1 4 1 34 49 51 60 100 30 1 5 2 1 7 1 -14.3621637955059 1.01423720364472 0.359870493456621 -11.6772004332995 0.184519788804468 0.526890778471345 -15.9989098110772 0.0289811174261966 0.970754077664115 0.632759392226728 0.915611888843604 0.0366625395420402 NA NA NA NA NA NA
"797" "cap3_Contig1182" 386 1 40.2 2 0 0 0 1 1 1 0 14 33 24 28 39 16 3 1 1 2 4 0 -15.8285008642993 -0.166122464626537 1 -12.4209913466782 -0.183017117686733 0.587798912365687 -16.434227882335 0.967077537802017 0.330151812021487 -0.542028442367155 0 0.973808137254444 NA NA NA NA NA NA
"798" "cap3_Contig1183" 736 1 39.4 3 0 2 0 3 0 0 0 59 121 95 142 158 77 3 1 1 2 0 0 -15.3176752405333 4.43891694899566 0.149193589489998 -10.9778993871652 -0.330373824783905 0.212741535926223 -16.8862130060781 0.0327390207464335 0.898435203620079 -1.24606226779171 1.44238572198181 0.127638320691121 NA NA NA NA NA NA
"799" "cap3_Contig1184" 355 3 35.5 2 0 1 0 12 0 10 0 450 103 409 100 635 65 12 3 8 3 6 0 -13.7916189370382 6.22941134084973 0.000128255826567719 -9.98373914259573 2.33759305148318 6.18399592109622e-19 -15.3663872523337 1.7558742914785 0.0103954329337173 8.88867853354503 3.82978392488323 2.56239061009821 NA NA NA NA NA NA
"800" "cap3_Contig1185" 495 0 40.4 2 0 2 0 4 6 11 2 16 25 36 57 42 29 NA NA NA NA NA NA -13.7082373280992 -0.0939535627439557 0.895247596407483 -12.1349339699534 -0.40966756685709 0.196499041606799 -Inf -0.429906269519527 0.999999910437966 -1.29159036754818 -0.131667116306411 -1.12249363810578e-07 NA NA NA NA NA NA
"801" "cap3_Contig1186" 340 0 39.7 2 0 0 0 2 0 4 0 103 197 126 244 218 234 NA NA NA NA NA NA -15.1353536837393 5.3687158550396 0.0326531394532942 -10.4350758630092 -0.811423502821103 0.00139510853349431 -Inf -0.429906269519527 0.999999910437966 -3.19566114341075 2.13632245948884 -1.12249363810578e-07 NA NA NA NA NA NA
"802" "cap3_Contig1187" 583 2 35 2 0 36 0 32 7 50 29 300 116 163 121 287 99 100 7 25 0 31 0 -11.8901605505538 0.644741227913687 0.138743988111849 -10.467687448598 0.971587822733477 0.000170060622222567 -13.7383729543266 4.27122007361801 5.48374791396108e-14 3.75978326751171 1.48048452286179 7.51985391750839 NA NA NA NA NA NA
"803" "cap3_Contig1188" 511 2 44.4 4 0 2 0 7 3 2 4 131 181 230 133 173 97 0 0 3 0 1 1 -14.0367413950712 -0.6842001887413 0.393067277419594 -10.6067590215981 0.246369356429148 0.339032161738636 -17.2226852426993 1.51216722693082 0.312052182592433 0.956079320277594 -0.854068064504097 1.01092530279364 NA NA NA NA NA NA
"804" "cap3_Contig1189" 474 1 44.5 2 0 2 0 4 0 4 2 29 3 19 5 51 5 3 1 4 0 2 0 -14.4422065031794 1.16225011364924 0.296984436491045 -12.7394450777968 2.67643265952949 1.1270960885809e-09 -16.5295380621394 2.78115246463524 0.0272812514563166 6.09028535287454 1.0429219633426 2.20746984517715 NA NA NA NA NA NA
"805" "cap3_Contig119" 588 3 46.8 2 0 10 0 11 0 5 0 241 10 281 5 282 3 11 0 8 2 2 3 -13.6690166149459 5.96892337577575 0.000458902839713948 -10.7462035540357 5.42082356988134 2.97360838167088e-50 -15.5740266171119 1.59452595465462 0.0307187421919439 14.9068718531386 3.50366466384448 2.16069713738354 NA NA NA NA NA NA
"806" "cap3_Contig1190" 778 5 33.9 2 0 19 0 27 4 39 7 40 41 42 53 97 28 202 105 201 148 306 93 -12.3627649614996 1.73645556484704 0.00134548607730226 -11.750833684343 0.327895673418261 0.266690158463238 -11.8708271092232 0.602134815750944 0.0685917712609946 1.11071705564884 3.20609703594526 1.82109925012994 NA NA NA NA NA NA
"807" "cap3_Contig1191" 470 0 49.6 2 0 2 0 6 1 1 0 3 0 0 0 0 0 NA NA NA NA NA NA -14.6245280599734 1.62606201117046 0.244705925024558 -16.3593316604237 5.60102352656689 0.0366995832210771 -Inf -0.429906269519527 0.999999910437966 2.08909043489979 1.16330463692946 -1.12249363810578e-07 NA NA NA NA NA NA
"808" "cap3_Contig1192" 634 4 34.5 2 0 7 1 7 3 6 10 20 21 33 33 49 31 5 2 0 2 0 2 -13.4007526283512 -0.844438067418522 0.17553633174707 -12.2268353322373 0.0349643762775709 0.913300562771047 -16.434227882335 -0.826673747025665 0.383108662727539 0.108876352910313 -1.35462729771663 -0.87218279721118 NA NA NA NA NA NA
"809" "cap3_Contig1193" 733 2 43.1 2 0 3 0 3 2 4 0 103 29 80 36 87 9 7 3 6 0 3 0 -14.4422065031794 0.899622946251614 0.421410235158188 -11.6173022917185 1.87568853779971 9.5041283998136e-10 -15.887684175967 2.09447693565051 0.0166226943175925 6.11752260229682 0.803977040006174 2.39494862249914 NA NA NA NA NA NA
"810" "cap3_Contig1194" 498 1 38.4 2 0 3 1 3 0 10 5 59 66 65 101 90 55 1 3 1 3 2 0 -13.8360706996091 0.303959558770933 0.704014055335968 -11.3803017057428 -0.179657437633797 0.514132558318003 -16.5295380621394 -0.945145075501014 0.333723389178449 -0.652416445183918 0.379907532990634 -0.966641283499918 NA NA NA NA NA NA
"811" "cap3_Contig1195" 457 3 30.2 3 0 1088 1 1363 3 441 1 611 1 471 0 215 2 3870 6 1487 6 402 3 -8.95568215519805 7.48936073234039 1.78353792717038e-49 -10.2878244056422 8.79081094937929 1.73827192827958e-74 -10.1710027949105 7.97231299272239 3.42398799210849e-59 18.25951535901 14.786752525371 16.2237899825477 NA NA NA NA NA NA
"812" "cap3_Contig1196" 412 2 43.2 2 0 0 0 0 0 0 0 19 13 27 23 29 11 8 6 13 5 9 3 -Inf -1.75194877441084 0.999999608671935 -12.6539229043586 0.563976293085004 0.117880405890451 -15.0479335212151 0.682373023506161 0.221630946066354 1.563732483371 -4.90456995576808e-07 1.22220279795454 NA NA NA NA NA NA
"813" "cap3_Contig1197" 471 4 35.9 2 0 1 0 1 0 2 4 0 34 2 36 2 28 2 0 2 0 3 3 -14.8476716112876 -0.995578726353556 0.380098386621212 -12.8329711358076 -4.81461727269928 1.07009301376538e-18 -16.5295380621394 0.827909026937294 0.421884322116377 -8.82753352732402 -0.877715028687104 0.803156435005133 NA NA NA NA NA NA
"814" "cap3_Contig1198" 485 1 27.6 2 0 33 1 18 8 18 5 168 67 185 61 176 62 10 11 25 13 20 9 -12.5082725451708 0.6508218440412 0.208681342675464 -10.8800825913708 1.33777823557384 6.73363179388369e-07 -14.3547863406552 0.26896819622801 0.549439018417289 4.96889269492724 1.25719967027306 0.598600955981726 NA NA NA NA NA NA
"815" "cap3_Contig1199" 843 1 43.3 3 0 0 0 0 0 2 0 95 75 96 126 168 85 1 0 2 0 1 0 -16.2339659724075 4.5231091760167 0.194099146020926 -10.9886936322961 0.157884995265804 0.550349917509181 -17.4458287940135 6.4221096233173 0.0384113024270564 0.597235864479468 1.29854784666854 2.07043847016963 NA NA NA NA NA NA
"816" "cap3_Contig12" 543 0 36.1 3 0 4 0 5 1 5 3 203 141 143 90 112 50 NA NA NA NA NA NA -14.0367413950712 0.514071072384996 0.560288932797402 -10.8526460281437 0.658168466865599 0.0125866466610785 -Inf -0.429906269519527 0.999999910437966 2.49525549248207 0.582412397584306 -1.12249363810578e-07 NA NA NA NA NA NA
"817" "cap3_Contig120" 530 2 36.2 2 0 3 0 4 1 5 6 171 190 150 189 110 113 5 0 8 3 1 1 -13.982674173801 -0.344530708903345 0.665824680526186 -10.630314714589 -0.304245029776905 0.236203948312118 -15.9417513972372 1.44928821897291 0.0879066144580378 -1.18452843203263 -0.431885435814588 1.70654522015725 NA NA NA NA NA NA
"818" "cap3_Contig1200" 387 2 34.4 2 1 4 0 5 9 8 7 48 73 57 67 76 52 9 4 0 1 2 0 -13.4306055915009 -1.1514573182237 0.0606735311607231 -11.536365529448 -0.240529115678682 0.391170496601496 -16.0595344328936 0.710308492860935 0.419094530828332 -0.857496593565142 -1.87586710104525 0.807993140713037 0.0386012278151119 0.227732553895860 0.457200943408259 -1.20622031239778 -2.06841274451332 0.743463778258584
"819" "cap3_Contig1201" 519 1 38.2 3 0 9 1 18 2 12 3 86 90 104 66 100 66 1 3 4 3 2 2 -13.1204506631971 1.28092753250696 0.0571078584039501 -11.2196193240524 0.253719171657997 0.348354114995948 -16.1240729540312 -0.630374073271044 0.438411053953113 0.937786549024075 1.90248438458309 -0.774879183121084 NA NA NA NA NA NA
"820" "cap3_Contig1202" 616 1 28.7 2 0 4 0 7 0 4 10 35 28 73 58 62 34 1 2 1 0 1 0 -13.7082373280992 -0.466827313270787 0.51578593049356 -11.7880630261113 0.3582243218218 0.225779701790609 -17.2226852426993 0.234868419047693 0.863030185812688 1.21130194970666 -0.649854934236027 0.17251815995963 NA NA NA NA NA NA
"821" "cap3_Contig1203" 494 0 44.5 2 0 5 0 3 0 3 1 81 178 103 178 133 185 NA NA NA NA NA NA -14.4422065031794 1.89713026951532 0.159095478239983 -10.7033398496039 -0.948706732526385 0.000257930353763468 -Inf -0.429906269519527 0.999999910437966 -3.65425447310896 1.40812020780248 -1.12249363810578e-07 NA NA NA NA NA NA
"822" "cap3_Contig1204" 681 4 46.8 2 0 10 1 14 3 5 2 38 14 40 5 52 1 4 1 3 0 1 0 -13.371765091478 0.621868246585625 0.382004695006039 -12.4473086549956 2.69426550710619 9.9570581583551e-12 -16.6348985777972 2.63846730568518 0.0425088223252844 6.80712186982551 0.874208542023799 2.02850412899721 NA NA NA NA NA NA
"823" "cap3_Contig1205" 569 2 37.3 2 0 10 1 6 0 6 3 36 4 17 3 24 1 171 6 59 10 55 1 -13.6690166149459 0.8615465104839 0.298577848172111 -13.0152926926015 3.24010122313545 1.29377930371552e-10 -13.1216961377585 3.61348979309119 4.36324076523256e-15 6.42790102546054 1.03948797408714 7.8440267557654 NA NA NA NA NA NA
"824" "cap3_Contig1206" 496 0 38.5 2 0 3 0 8 2 6 2 136 121 504 522 246 159 NA NA NA NA NA NA -13.882590715244 0.819898134883268 0.33166811385559 -10.026644273936 0.098737639058398 0.693439457778973 -Inf -0.429906269519527 0.999999910437966 0.394191774911864 0.970759381388634 -1.12249363810578e-07 NA NA NA NA NA NA
"825" "cap3_Contig1207" 363 5 43.3 2 0 0 1 0 0 0 4 4 23 10 16 7 15 1 15 4 6 4 11 -15.3176752405333 -7.69147587967388 0.000762211886846891 -13.1404558355555 -1.50276802886703 0.000486251963151309 -15.1185510884291 -2.2422638857813 0.000163287270416927 -3.4882177166139 -3.36616468280496 -3.76993927823093 NA NA NA NA NA NA
"826" "cap3_Contig1208" 373 6 46.6 2 0 0 0 0 0 0 0 2 281 9 356 10 209 2 0 2 0 0 1 -Inf -1.75194877441084 0.999999608671935 -10.6929049723113 -5.51716737753051 1.51210901047728e-54 -17.2226852426993 1.56755570196647 0.298864132967384 -15.5532592138723 -4.90456995576808e-07 1.03887229483686 NA NA NA NA NA NA
"827" "cap3_Contig1209" 592 5 46.3 4 0 2 0 0 1 4 2 254 189 230 164 409 122 7 7 21 6 18 4 -14.7298885756312 -0.241315447086819 0.830932287501291 -10.2368388509094 0.742290367338724 0.00312689605910853 -14.6889884287419 0.95242329735791 0.0629385905834173 2.95497971854359 -0.213506028447167 1.85962506483477 NA NA NA NA NA NA
"828" "cap3_Contig121" 488 3 31.6 4 0 0 0 2 0 6 0 11 8 18 9 12 5 12 12 11 8 12 6 -14.8476716112876 5.3051017859282 0.013319017482511 -13.3148092227003 0.819512985583501 0.0680347910518144 -14.7212492909601 0.0254634971536903 0.95850633518275 1.8247763176135 2.47512332644034 0.0520280598208056 NA NA NA NA NA NA
"829" "cap3_Contig1210" 533 0 36.2 3 0 5 1 8 6 16 13 48 84 48 67 124 36 NA NA NA NA NA NA -13.0352928548568 -0.658679549054504 0.231409551875911 -11.4491307636493 0.0173956920278848 0.950970685571662 -Inf -0.429906269519527 0.999999910437966 0.0614878560542552 -1.19673579143166 -1.12249363810578e-07 NA NA NA NA NA NA
"830" "cap3_Contig1211" 352 0 40.1 2 0 1 0 0 0 0 0 19 34 18 35 29 25 NA NA NA NA NA NA -16.9271131529674 2.90875152184553 0.669455951642461 -12.382770133858 -0.671913756331401 0.0433897045841516 -Inf -0.429906269519527 0.999999910437966 -2.01993910311688 0.426894802128193 -1.12249363810578e-07 NA NA NA NA NA NA
"831" "cap3_Contig1212" 492 2 43.7 2 0 0 0 2 0 0 0 0 0 3 0 0 0 0 0 0 0 1 0 -16.2339659724075 3.8688791502823 0.300896845801383 -16.3593316604237 5.48038623975178 0.0434890363641961 -18.8321231551334 4.71377046554033 0.335979542321556 2.0189825199058 1.03451205137069 0.96213948478139 NA NA NA NA NA NA
"832" "cap3_Contig1213" 767 3 40.8 2 0 3 0 5 3 10 14 141 164 142 148 113 143 97 66 43 62 26 68 -13.371765091478 -0.895484466461748 0.150910337921695 -10.7115318205185 -0.33916980175677 0.191132190524124 -12.9404789433076 -0.833488988214017 0.0205476712311013 -1.30723712521764 -1.43632340210915 -2.31619413591774 NA NA NA NA NA NA
"833" "cap3_Contig1214" 617 2 38.7 2 0 1 0 3 0 0 0 1 0 0 4 2 0 2 2 1 1 1 1 -15.5408187918475 4.43348384818657 0.170610657771219 -15.5120338000365 -0.487477946696011 0.671491310366658 -16.7526816134536 -0.420073524615025 0.695731664889107 -0.424102159913478 1.37024428748508 -0.391088710853934 NA NA NA NA NA NA
"834" "cap3_Contig1215" 537 0 28.5 3 0 7 0 11 3 4 11 0 0 1 5 4 1 NA NA NA NA NA NA -13.3435942145113 -0.650064438637396 0.293342745581038 -15.0600486762935 -0.584488482168414 0.542755127995527 -Inf -0.429906269519527 0.999999910437966 -0.608652001972563 -1.0508167841926 -1.12249363810578e-07 NA NA NA NA NA NA
"835" "cap3_Contig1216" 513 1 44.6 2 0 0 0 0 1 5 0 82 122 84 131 185 117 7 2 2 7 6 0 -15.1353536837393 1.37748213947516 0.356465931317304 -10.8773048118069 -0.326444553884534 0.210985640534562 -15.6540693247855 0.390730717777599 0.572110962597337 -1.25085977859907 0.92212010449534 0.564945311435975 NA NA NA NA NA NA
"836" "cap3_Contig1217" 553 1 30.7 2 0 18 1 15 4 14 11 47 68 74 77 93 54 9 8 9 9 7 6 -12.7839784265759 0.139759539852022 0.79363296542282 -11.4344963561308 -0.0747448687524228 0.787340987910973 -14.9609221442255 -0.296218179586019 0.571120208161004 -0.269765081725943 0.261595951721744 -0.566402481616271 NA NA NA NA NA NA
"837" "cap3_Contig1218" 444 3 32 2 0 0 0 3 0 2 0 1 4 8 8 6 1 0 3 7 1 2 2 -15.3176752405333 5.11746686455643 0.0622867079206619 -14.1257394389167 0.128368551019829 0.834689771950898 -16.1240729540312 0.0561735074328338 0.946249608894458 0.208690608634515 1.8642492651892 0.0674171595837631 NA NA NA NA NA NA
"838" "cap3_Contig1219" 717 4 40 2 0 1 0 1 0 0 0 18 21 29 35 42 20 4 8 11 4 7 3 -16.2339659724075 4.32908774716882 0.38332099851141 -12.3519984751913 0.042899072796142 0.896896183911965 -15.2212052424892 0.127312069798898 0.826355859084072 0.129583214800294 0.871793578291139 0.219377675201179 NA NA NA NA NA NA
"839" "cap3_Contig122" 405 4 40.5 2 0 0 0 0 0 0 1 7 2 5 5 7 5 0 1 1 1 1 0 -16.9271131529674 -6.22445298430725 0.176589149677652 -14.0239567446067 0.489893888814444 0.400605367189344 -17.4458287940135 -0.40476679037381 0.785093073504418 0.84054056507849 -1.35133186276797 -0.272687982252274 NA NA NA NA NA NA
"840" "cap3_Contig1220" 592 2 30.1 2 0 21 2 28 10 19 22 39 43 36 46 49 21 4 2 2 2 0 0 -12.3021403396831 -0.347447156395365 0.436745439867745 -12.0026228337342 0.0884527016885243 0.772155133811312 -16.5295380621394 0.212204146738081 0.791342969964023 0.289557043731461 -0.777700767102141 0.26456709693962 NA NA NA NA NA NA
"841" "cap3_Contig1221" 491 1 31 2 0 25 4 54 28 66 54 10 15 9 22 10 7 285 374 309 432 396 272 -11.4846954424456 -0.454549412549694 0.227238062693598 -13.1674845079435 -0.63150703518078 0.135262458517367 -11.1977859195051 -0.542634876089915 0.0922271221435722 -1.49366783898435 -1.20750411133398 -1.68376485340648 NA NA NA NA NA NA
"842" "cap3_Contig1222" 498 5 36.9 3 0 0 0 1 0 1 0 1 46 1 41 1 44 63 64 59 72 44 34 -16.2339659724075 5.21284253811958 0.2249364157717 -12.5601041491409 -5.67398497595137 9.6968738798044e-25 -13.0150119951702 -0.416959727999422 0.23699015646422 -10.2692367906128 1.21350601579099 -1.18254339767887 NA NA NA NA NA NA
"843" "cap3_Contig1223" 659 5 46.4 3 0 0 0 13 1 7 1 98 322 167 236 324 225 26 38 46 47 75 47 -13.8360706996091 2.16479869403907 0.0249829768705422 -10.233919140806 -0.693816025305 0.00619064775583523 -13.200911373312 -0.371068219289857 0.305179663510987 -2.73750872681853 2.24166584552466 -1.02538902730841 NA NA NA NA NA NA
"844" "cap3_Contig1224" 459 1 44.9 3 0 0 1 0 0 0 1 9 24 14 24 11 34 3 1 0 1 2 1 -16.2339659724075 -8.46732779435065 0.0124673055785093 -12.7043537579855 -1.45368274603397 9.9066567254977e-05 -16.7526816134536 0.245168750895218 0.8240905568828 -3.89286676168347 -2.49863383613527 0.222286890269638 NA NA NA NA NA NA
"845" "cap3_Contig1225" 562 3 45.6 2 0 1 0 13 1 6 3 21 10 34 8 26 12 8 0 12 2 4 2 -13.7490593226195 1.1464069838468 0.164109051552135 -12.7484137477795 1.27500424013657 0.00085281780807153 -15.4999186449582 2.1714406351961 0.00421269799479128 3.33505744207172 1.39138387550894 2.86177955826277 NA NA NA NA NA NA
"846" "cap3_Contig1226" 465 1 33.3 2 0 9 1 6 0 6 2 18 32 21 33 43 14 1 3 4 3 1 6 -13.7490593226195 1.20130933301778 0.179588827766124 -12.3765395841074 -0.110761252883876 0.740796531581896 -15.9417513972372 -1.4485664816663 0.0597073388006353 -0.330798714992894 1.3420221071207 -1.88294856478275 NA NA NA NA NA NA
"847" "cap3_Contig1227" 451 1 32.6 2 0 0 0 1 0 2 0 12 26 20 27 18 26 0 0 0 1 0 0 -15.8285008642993 5.1277277365108 0.125850566084937 -12.5981315447302 -0.833219120847088 0.0180730915527677 -18.8321231551334 -5.61368839406108 0.219985306917311 -2.36411725221158 1.53067164066881 -1.22656719092885 NA NA NA NA NA NA
"848" "cap3_Contig1228" 552 0 45.8 2 0 1 1 6 2 7 0 722 487 873 442 1288 271 NA NA NA NA NA NA -14.0938998089112 0.92437663766893 0.323192835907055 -9.14335665777228 1.12125074083248 4.46871984861672e-06 -Inf -0.429906269519527 0.999999910437966 4.58829914061773 0.9879179454692 -1.12249363810578e-07 NA NA NA NA NA NA
"849" "cap3_Contig1229" 529 3 43.3 2 0 6 0 9 0 1 0 76 8 133 24 153 8 3 0 2 0 6 0 -14.1545244307276 5.40670706478902 0.0078729429280478 -11.4614918604728 3.09241706965903 5.76133338299054e-21 -16.434227882335 6.67548689573339 0.00104387236654024 9.39427479361633 2.65747071904779 3.27842733327272 NA NA NA NA NA NA
"850" "cap3_Contig123" 445 0 36.9 2 0 0 0 2 0 0 1 13 6 25 8 26 4 NA NA NA NA NA NA -15.8285008642993 -0.216554346289297 0.921095411623916 -13.0512247018276 1.68558077513651 0.000115659031382062 -Inf -0.429906269519527 0.999999910437966 3.85514928168813 -0.0990539791617698 -1.12249363810578e-07 NA NA NA NA NA NA
"851" "cap3_Contig1230" 627 1 33.2 2 0 8 1 21 5 19 15 188 120 257 128 306 80 2 0 6 1 3 1 -12.6930066483701 0.0258233444545775 0.959746029123753 -10.4741539838337 1.05294623525822 4.11635267956309e-05 -16.2671737976719 2.05221746527662 0.0468128797775654 4.10085003563158 0.050472291888497 1.98798924208441 NA NA NA NA NA NA
"852" "cap3_Contig1231" 415 1 41.7 2 0 0 0 0 0 0 0 20 39 31 53 23 19 1 0 0 0 0 0 -Inf -1.75194877441084 0.999999608671935 -12.2375881240135 -0.631634755800818 0.0515636147024248 -18.8321231551334 4.93022728680436 0.30912074737237 -1.94675916505617 -4.90456995576808e-07 1.01706870324736 NA NA NA NA NA NA
"853" "cap3_Contig1232" 168 1 42.3 3 0 1 0 0 0 2 0 14 9 19 8 27 2 1 0 0 0 15 1 -15.8285008642993 4.91751841698307 0.163174075012702 -13.0884960966248 1.54769824242633 0.000403312415668322 -15.9989098110772 3.35383649511792 0.00488351375805148 3.5379067826986 1.39447545977248 2.81461870889243 NA NA NA NA NA NA
"854" "cap3_Contig1233" 369 2 37.4 2 0 1 0 2 0 0 1 89 74 78 80 169 83 10 4 12 11 16 7 -15.5408187918475 0.0305399050830499 0.985993640177543 -11.1070582323771 0.271857666784663 0.309140805987464 -14.7377785929113 0.383796178962374 0.442890728340478 1.01702653603229 0.0175552704553426 0.767320928238115 NA NA NA NA NA NA
"855" "cap3_Contig1234" 449 1 30.1 2 0 20 2 13 10 17 8 1 1 4 3 4 0 0 2 1 2 0 1 -12.678617910918 -0.226154900680935 0.650574774146999 -14.8929945916303 1.08119640324313 0.224633422858463 -17.0403636859054 -2.7337673473088 0.0489639502065279 1.2142993786035 -0.452963847781909 -1.96890544473487 NA NA NA NA NA NA
"856" "cap3_Contig1235" 504 2 28.8 2 0 175 7 264 70 275 79 33 21 29 29 96 19 14 1 13 5 8 5 -10.1586199413188 0.945435733251907 0.00438739304801476 -12.0329939316105 0.864900764476854 0.00683113221817154 -15.0034817586443 1.2541425780999 0.0286140841322183 2.7049662855879 2.84887633436369 2.18876280962344 NA NA NA NA NA NA
"857" "cap3_Contig1236" 551 0 33.8 2 0 131 0 152 2 113 1 110 4 113 0 113 1 NA NA NA NA NA NA -10.9381517360775 5.56104847865618 1.1974243945532e-20 -11.6260614718083 6.02557864690876 1.42458101867546e-38 -Inf -0.429906269519527 0.999999910437966 12.9883539321162 9.31694129158988 -1.12249363810578e-07 NA NA NA NA NA NA
"858" "cap3_Contig1237" 448 0 32.1 2 0 1 8 2 22 3 66 0 123 0 134 1 147 NA NA NA NA NA NA -12.3021403396831 -5.285140238213 8.23453430235873e-22 -11.4540568819853 -8.95452925543404 5.19920463047703e-53 -Inf -0.429906269519527 0.999999910437966 -15.3250780650755 -9.59694962339542 -1.12249363810578e-07 NA NA NA NA NA NA
"859" "cap3_Contig1238" 164 1 37.2 2 0 0 0 3 1 2 0 18 21 10 20 31 15 1 0 1 0 0 0 -15.1353536837393 1.12289481428901 0.443267920725925 -12.7130118207286 -0.157230903188736 0.665970385917872 -18.1389759745735 5.91823633093742 0.139787434418503 -0.43168497930676 0.766686519097106 1.47658306349264 NA NA NA NA NA NA
"860" "cap3_Contig1239" 585 3 27 3 0 13 0 13 5 12 9 1 20 1 19 1 19 2 1 1 1 1 0 -12.975869434386 0.0964737990706598 0.864069722029132 -13.3470700849185 -4.48686898756316 9.47333340273283e-13 -17.0403636859054 0.613966315406064 0.629445149424455 -7.13794962454444 0.171195911704044 0.482507953981037 NA NA NA NA NA NA
"861" "cap3_Contig124" 420 0 35.2 6 0 0 0 2 1 2 0 39 40 50 35 81 33 NA NA NA NA NA NA -15.3176752405333 0.837886123274796 0.58067518605156 -11.8303228354012 0.447763187295077 0.131719693842763 -Inf -0.429906269519527 0.999999910437966 1.5073549724279 0.552398751159904 -1.12249363810578e-07 NA NA NA NA NA NA
"862" "cap3_Contig1240" 509 3 37.5 3 0 1 0 4 0 1 2 33 27 32 27 33 27 1 2 0 0 0 0 -14.8476716112876 0.30930918141577 0.801951928181882 -12.2705581432511 0.132857796379716 0.679408431324163 -17.7335108664653 -1.3867002622618 0.442983068782151 0.41327051285272 0.250821745791374 -0.767165590040111 NA NA NA NA NA NA
"863" "cap3_Contig1241" 562 5 42.3 3 0 1 0 0 0 1 1 1 0 0 1 0 0 21 88 21 73 24 44 -15.8285008642993 -0.330266644840304 0.847558228797383 -16.7647967685319 0.218122542821461 0.914796223973971 -13.2300043342537 -2.01678566607415 9.76716093847913e-08 0.106990868599934 -0.192234875276657 -5.33100336405595 NA NA NA NA NA NA
"864" "cap3_Contig1242" 407 0 39.1 4 0 0 1 0 0 0 1 9 91 16 104 13 57 NA NA NA NA NA NA -16.2339659724075 -8.46732779435065 0.0124673055785093 -11.7880630261113 -2.8476576175587 1.1222264272823e-17 -Inf -0.429906269519527 0.999999910437966 -8.56066057987222 -2.49863383613527 -1.12249363810578e-07 NA NA NA NA NA NA
"865" "cap3_Contig1243" 769 5 34.9 2 0 26 3 50 10 53 27 36 58 48 51 97 27 46 33 56 34 110 33 -11.7972144380443 0.44678619993348 0.28279423837244 -11.6990421752146 0.208872223859837 0.475853890113116 -13.0891199673239 0.561853527783578 0.120899432643942 0.712986856883336 1.07406346393404 1.55100939440545 NA NA NA NA NA NA
"866" "cap3_Contig1244" 486 3 46.9 3 0 1 0 1 0 3 0 17 8 9 4 18 4 39 5 11 6 10 2 -15.3176752405333 5.58921544608217 0.0626069275098418 -13.3635993868698 1.33875095542963 0.00482221193986682 -14.541663713985 1.69157928602459 0.00160029305584256 2.8186763119492 1.86197277730096 3.15585333773576 NA NA NA NA NA NA
"867" "cap3_Contig1245" 642 4 36.8 2 0 2 0 1 1 5 1 160 190 177 275 280 148 13 7 8 9 6 10 -14.6245280599734 0.789496469724489 0.500108959866897 -10.3431745007254 -0.13381015639943 0.594349545222307 -14.8618312415813 -0.396523270860786 0.434748363032233 -0.532543611035991 0.674318319106625 -0.78109204037298 NA NA NA NA NA NA
"868" "cap3_Contig1246" 454 2 41.6 2 0 0 0 1 0 0 0 17 18 30 19 51 15 0 1 3 5 2 1 -16.9271131529674 3.87474834155418 0.461889291569982 -12.4473086549956 0.6594679623939 0.0561477434327074 -16.3472165053454 -0.877798367433088 0.340909962560978 1.90988716158294 0.735739425302218 -0.952368828165305 NA NA NA NA NA NA
"869" "cap3_Contig1247" 608 1 28.5 2 0 51 7 50 14 85 54 132 120 188 176 355 131 384 207 240 145 426 226 -11.3625927456447 0.0476392948570292 0.898262700058178 -10.453061959379 0.412962322204507 0.103705635588323 -11.4370156085709 0.414400024116622 0.198751944517844 1.62714815562952 0.127856293195202 1.28511544676018 NA NA NA NA NA NA
"870" "cap3_Contig1248" 489 0 37 2 0 4 0 15 1 7 5 4 5 7 0 7 4 NA NA NA NA NA NA -13.4613772501677 0.88026568120351 0.222376171802404 -14.1621070830875 0.83866494511148 0.183464339732191 -Inf -0.429906269519527 0.999999910437966 1.33016370502978 1.2202340252173 -1.12249363810578e-07 NA NA NA NA NA NA
"871" "cap3_Contig1249" 377 0 31.6 3 0 11 0 12 7 29 5 52 78 49 61 92 49 NA NA NA NA NA NA -12.7682300696077 0.837740193868044 0.136106436452189 -11.5151445739652 -0.14071776416459 0.615912465099038 -Inf -0.429906269519527 0.999999910437966 -0.501651814257645 1.49044816394643 -1.12249363810578e-07 NA NA NA NA NA NA
"872" "cap3_Contig125" 642 3 48.1 2 0 0 0 1 0 0 0 23 28 34 30 45 32 4 1 1 0 1 0 -16.9271131529674 3.87474834155418 0.461889291569982 -12.2004485770641 -0.0233431661664822 0.94137062770648 -16.8862130060781 2.21322305467262 0.11375324947018 -0.0735472727273822 0.735739425302218 1.58154600160144 NA NA NA NA NA NA
"873" "cap3_Contig1250" 803 3 41.3 4 0 17 0 8 2 11 2 85 84 129 83 215 49 3 0 1 0 1 0 -13.2382336988535 1.56101463643038 0.0398618281511575 -10.9886936322961 0.783797451294833 0.00349218241957683 -17.2226852426993 6.41773305704402 0.0219547180750702 2.92072472125324 2.05517786633337 2.29115037312277 NA NA NA NA NA NA
"874" "cap3_Contig1251" 597 6 39.7 2 0 2 0 3 1 1 0 32 51 42 45 45 23 3 5 3 0 1 4 -14.9812030039121 0.96823442470239 0.523496189394516 -11.9856732754204 -0.0828075940367919 0.785522118946176 -16.0595344328936 -0.74348487350089 0.350823493642059 -0.272129927253222 0.637965421533726 -0.932993172247903 NA NA NA NA NA NA
"875" "cap3_Contig1252" 769 5 38.5 2 0 0 0 1 2 0 0 1 1 1 39 0 0 0 8 0 1 2 4 -15.8285008642993 -2.42073484932977 0.168876174078087 -13.7202743308085 -4.0000435872202 1.38637545175725e-06 -16.1240729540312 -3.16371456434202 0.00114252872973145 -4.82695339988565 -1.37582385502005 -3.25285228687947 NA NA NA NA NA NA
"876" "cap3_Contig1253" 376 1 33 3 0 4 0 0 0 3 0 5 11 17 13 20 7 0 1 0 0 0 0 -14.9812030039121 4.83113029950342 0.0666414532391887 -13.1674845079435 0.220655422108973 0.602619384772247 -18.8321231551334 -5.71504972514864 0.212708662270422 0.520637408198901 1.83408449083393 -1.24615182291498 NA NA NA NA NA NA
"877" "cap3_Contig1254" 671 9 44.1 2 0 0 0 0 1 0 1 71 51 83 46 125 45 13 7 6 5 0 3 -16.2339659724075 -8.02497239112884 0.0357030747411012 -11.4153111154095 0.788394727045162 0.00485252124413734 -15.3057626305172 -0.188972944340698 0.758292350369265 2.81666432522812 -2.1002929991528 -0.307724007346097 NA NA NA NA NA NA
"878" "cap3_Contig1255" 595 0 41.3 3 0 1 0 1 0 3 0 0 0 0 3 1 0 NA NA NA NA NA NA -15.3176752405333 5.58921544608217 0.0626069275098418 -16.071649587972 -1.70153935416356 0.292557925697329 -Inf -0.429906269519527 0.999999910437966 -1.05252679053389 1.86197277730096 -1.12249363810578e-07 NA NA NA NA NA NA
"879" "cap3_Contig1256" 291 0 32 2 1 105 3 105 17 111 27 121 52 123 42 95 46 NA NA NA NA NA NA -11.0190302147985 1.39675556497948 0.000225759322090788 -11.2862433516809 1.14187504956382 4.6977006125317e-05 -Inf -0.429906269519527 0.999999910437966 4.07017911332567 3.68829780816118 -1.12249363810578e-07 NA NA NA NA NA NA
"880" "cap3_Contig1257" 480 3 44 3 0 5 0 9 0 3 0 959 1 831 4 1176 3 2 1 3 0 2 0 -14.0938998089112 5.74549874666845 0.00327483319136239 -9.46028082207176 8.39657708680939 1.37532712640871e-95 -16.7526816134536 2.40654036412442 0.0703481139977445 20.7444696604203 2.94068883944125 1.8096626755211 NA NA NA NA NA NA
"881" "cap3_Contig1258" 436 4 40.6 2 0 7 1 3 1 7 0 250 18 147 2 371 112 142 7 16 1 75 19 -13.982674173801 1.4477523966244 0.15999450845871 -10.6555491857675 2.9441985559251 1.42446263430345e-21 -13.2714415241179 2.67198798649931 3.52840802185648e-09 9.54028067533426 1.40509002991327 5.90490930696849 NA NA NA NA NA NA
"882" "cap3_Contig1259" 633 5 48.2 3 0 0 0 1 0 0 1 135 127 125 117 150 112 1 0 0 0 2 0 -16.2339659724075 -1.09718563300221 0.611538014746811 -10.8167617793513 0.0582248077390582 0.822341810893156 -17.7335108664653 5.6417014624012 0.0852075922515597 0.224534004031409 -0.507879268128188 1.72123829026303 NA NA NA NA NA NA
"883" "cap3_Contig126" 482 2 34.4 2 0 5 1 10 0 4 0 65 55 87 47 52 13 3 0 5 1 1 1 -13.9313808794134 2.62788151661738 0.0282631130100607 -11.692752846307 0.870934368758155 0.00337138552344592 -16.434227882335 1.76420400749834 0.100482293990957 2.93167574314073 2.19361480718729 1.64251995565947 NA NA NA NA NA NA
"884" "cap3_Contig1260" 430 2 38.4 2 0 4 0 2 2 3 0 61 63 68 71 97 88 1 0 2 1 2 0 -14.529217880169 0.551791589191112 0.634349074032375 -11.3531507166769 -0.150162017074792 0.584667007428924 -17.0403636859054 1.93076592074031 0.179731925521769 -0.546580443970576 0.475614456850051 1.34158089093154 NA NA NA NA NA NA
"885" "cap3_Contig1261" 713 2 40.8 2 0 1 4 5 22 5 39 269 268 249 268 376 215 63 19 45 29 47 18 -12.5963798126811 -3.82902624893689 2.63353039804916e-13 -10.0524482858924 0.0910993878293851 0.712151955289245 -13.4339604536157 0.811837633219977 0.0326090915808723 0.368967492244722 -7.31191941692249 2.13686354817378 NA NA NA NA NA NA
"886" "cap3_Contig1262" 281 0 29.5 2 0 1 0 6 4 2 3 0 0 0 0 0 0 NA NA NA NA NA NA -14.1545244307276 -0.926588202342083 0.263398661362201 -Inf -0.14405182194453 1 -Inf -0.429906269519527 0.999999910437966 0 -1.11839422112561 -1.12249363810578e-07 NA NA NA NA NA NA
"887" "cap3_Contig1263" 626 2 41.2 4 1 28 2 30 5 14 7 49 10 51 15 42 21 172 31 86 26 43 24 -12.4727658567139 0.716705447653851 0.164258356455416 -12.2215019862619 1.48787826106341 9.98721610743202e-06 -12.8867025465268 1.29901638814933 0.000469014388620108 4.41745000543391 1.39089141520158 3.49785594618811 0.204560003740360 4.86310967510891e-05 0.000424511047512524 4.06211025803501 1.26866658871279 3.52435752007955
"888" "cap3_Contig1264" 621 3 42.7 2 0 0 0 0 0 0 0 24 15 38 31 34 19 1 1 5 1 2 0 -Inf -1.75194877441084 0.999999608671935 -12.3765395841074 0.439471803161957 0.188106693830343 -16.5295380621394 1.59751091968158 0.148421885707034 1.31620068511137 -4.90456995576808e-07 1.44512817717234 NA NA NA NA NA NA
"889" "cap3_Contig1265" 391 0 37.9 2 0 0 0 0 0 1 0 6 22 4 14 8 13 NA NA NA NA NA NA -16.9271131529674 4.96463580720881 0.345583543772171 -13.2532513297009 -1.59979659387957 0.000403143431700625 -Inf -0.429906269519527 0.999999910437966 -3.53801743887246 0.943190359109675 -1.12249363810578e-07 NA NA NA NA NA NA
"890" "cap3_Contig1266" 559 2 42 3 0 1 2 4 1 5 2 22 14 24 12 36 17 27 8 11 10 14 9 -14.2190629518652 -0.417206098851896 0.63546902795573 -12.6296302117896 0.736541905516409 0.0405343244028006 -14.4626753026664 0.455545822723187 0.32858650810756 2.04826210083024 -0.474043303119756 0.976964943465286 NA NA NA NA NA NA
"891" "cap3_Contig1267" 547 1 41.1 2 0 2 1 1 0 1 1 9 11 8 10 21 10 5 2 4 0 0 1 -15.1353536837393 -0.879263793987318 0.528850777012431 -13.2238374444946 0.0273099619472589 0.949246914020362 -16.3472165053454 1.17560211948123 0.232300646606782 0.0636525169387611 -0.629761288147282 1.19445343151353 NA NA NA NA NA NA
"892" "cap3_Contig1268" 342 3 31.3 2 0 2 0 4 2 3 2 49 59 51 51 86 14 7 2 2 3 2 4 -14.3621637955059 -0.138980140703489 0.883577613680031 -11.7213716516127 0.548340989600767 0.0647568465750808 -15.8363908815794 -0.194336701392227 0.789077344776001 1.84693303247931 -0.146435488248913 -0.267508923128401 NA NA NA NA NA NA
"893" "cap3_Contig1269" 481 4 33.3 2 0 5 2 10 3 2 4 33 56 49 53 74 38 19 8 14 12 21 22 -13.6690166149459 -0.7909435005851 0.2605173145146 -11.7442111435825 -0.107755724681711 0.711333309869925 -14.2677749636656 -0.0283166929672823 0.94832750390916 -0.370066006376915 -1.12516926496987 -0.0648072060586383 NA NA NA NA NA NA
"894" "cap3_Contig127" 558 2 31.9 2 0 10 1 7 1 12 2 78 60 99 62 89 53 30 32 22 9 30 15 -13.4306055915009 1.39183494359234 0.075536452051752 -11.368899073645 0.463071659480732 0.0934671795242444 -13.9048694699762 0.22163143536329 0.58728127593972 1.6773852104608 1.77719323546293 0.542780013348716 NA NA NA NA NA NA
"895" "cap3_Contig1270" 465 0 37.4 5 0 3 0 0 1 4 3 2 1 0 0 2 1 NA NA NA NA NA NA -14.529217880169 -0.519695967683638 0.614070449204811 -15.6661844798638 0.765237980512416 0.564136269583839 -Inf -0.429906269519527 0.999999910437966 0.5767086773974 -0.504271717539721 -1.12249363810578e-07 NA NA NA NA NA NA
"896" "cap3_Contig1271" 516 1 49.8 2 0 0 0 0 0 0 2 164 159 211 159 172 150 2 2 1 0 1 2 -16.2339659724075 -6.35980972222753 0.0587190420279826 -10.535300057616 0.07806362396705 0.760175807467707 -16.7526816134536 -0.425956741059287 0.69274961843441 0.305249929634048 -1.89029107315998 -0.395126383682244 NA NA NA NA NA NA
"897" "cap3_Contig1272" 434 2 39.6 3 0 5 1 24 4 15 5 29 44 24 32 53 40 13 14 14 13 19 14 -12.9381291064031 0.838604240674857 0.157651727314892 -12.0552665672196 -0.354969470277044 0.250144870339752 -14.3662150364788 -0.278690702323454 0.527762149461946 -1.1499975743368 1.41301359328526 -0.63142580234333 NA NA NA NA NA NA
"898" "cap3_Contig1273" 390 3 34.4 2 0 25 0 26 6 19 10 41 34 40 51 67 31 39 13 22 12 22 2 -12.4727658567139 0.730042807334936 0.150415452322562 -11.8819948459455 0.191030392295793 0.522373678219178 -14.131642789341 1.28267933222861 0.00444014623731045 0.639690737806283 1.43806556355512 2.84507144776747 NA NA NA NA NA NA
"899" "cap3_Contig1274" 498 5 35.3 2 0 10 1 3 3 7 1 43 49 28 23 34 7 4 3 0 1 2 2 -13.7082373280992 0.254899087391136 0.747614557601653 -12.2430081914829 0.515803169242349 0.118551039053476 -16.3472165053454 -0.494275216039113 0.587120890567889 1.56088435612546 0.321786347727566 -0.543012943619238 NA NA NA NA NA NA
"900" "cap3_Contig1275" 484 1 33.1 2 0 7 2 16 9 9 4 39 36 44 37 40 26 4 0 1 4 2 2 -13.0769655512573 -0.377138504168659 0.504789276654269 -12.0552665672196 0.198724676663266 0.518005112621931 -16.2671737976719 -0.175864558591736 0.83938543989556 0.646423519679618 -0.666973161688842 -0.202679637336556 NA NA NA NA NA NA
"901" "cap3_Contig1276" 335 1 33.4 3 0 0 0 3 1 2 2 14 24 21 18 22 8 5 6 2 1 1 2 -14.8476716112876 -0.34276533083332 0.775335880019712 -12.78511511463 0.127972294252993 0.730996663419315 -15.9989098110772 -0.568915782780484 0.471611727577901 0.343800048943295 -0.285402385660226 -0.719859140382448 NA NA NA NA NA NA
"902" "cap3_Contig1277" 510 3 32 2 0 4 0 3 2 2 4 17 13 14 19 21 14 51 46 53 36 56 28 -14.2190629518652 -0.890101687225 0.307062052195848 -12.8729764704213 0.0204419033858236 0.956917826210947 -13.233701196135 0.132518201369842 0.713995282610239 0.0540217617191983 -1.02140615126768 0.36649561696255 NA NA NA NA NA NA
"903" "cap3_Contig1278" 545 4 42.8 3 0 1 0 1 0 3 0 8 39 20 34 10 15 10 2 2 1 1 1 -15.3176752405333 5.58921544608217 0.0626069275098418 -12.6216620421404 -1.27518724144856 0.000521579977214414 -15.9989098110772 1.21762342979616 0.162766809047593 -3.46942175061665 1.86197277730096 1.39582629817447 NA NA NA NA NA NA
"904" "cap3_Contig1279" 576 0 38.7 2 0 4 0 6 4 1 4 269 265 225 292 408 120 NA NA NA NA NA NA -13.982674173801 -1.08096154890767 0.167012970805834 -10.0933969348362 0.320470525952406 0.200718920241677 -Inf -0.429906269519527 0.999999910437966 1.27950602233941 -1.38186560421594 -1.12249363810578e-07 NA NA NA NA NA NA
"905" "cap3_Contig128" 500 5 40.6 2 0 0 0 1 1 2 0 9 13 12 15 41 24 2 1 1 1 0 0 -15.5408187918475 0.483068679820646 0.762170086233718 -12.7217455006974 -0.157006164948606 0.673930966472752 -17.2226852426993 0.229403786411247 0.880719289614123 -0.420759146389762 0.302632313113921 0.150057450209889 NA NA NA NA NA NA
"906" "cap3_Contig1280" 509 0 41.7 2 0 0 0 1 0 1 0 12 11 20 18 32 11 NA NA NA NA NA NA -16.2339659724075 5.21284253811958 0.2249364157717 -12.8135530499505 0.461215507596917 0.224222513588247 -Inf -0.429906269519527 0.999999910437966 1.21537653447736 1.21350601579099 -1.12249363810578e-07 NA NA NA NA NA NA
"907" "cap3_Contig1281" 452 2 37.2 2 0 1 0 2 0 1 0 35 11 26 12 22 13 0 2 0 1 5 0 -15.5408187918475 5.3283771346262 0.128811313791702 -12.6788204559803 1.07844828173712 0.00352126997476267 -16.7526816134536 0.107745851688403 0.923264637412011 2.91813930622997 1.51880608500612 0.096322253639796 NA NA NA NA NA NA
"908" "cap3_Contig1282" 408 0 27.9 3 0 7 0 11 6 5 7 14 17 28 27 36 15 NA NA NA NA NA NA -13.3435942145113 -0.571399179483782 0.353078366068599 -12.5379630232637 0.212454338018978 0.542104319198695 -Inf -0.429906269519527 0.999999910437966 0.609633946533653 -0.928634828078442 -1.12249363810578e-07 NA NA NA NA NA NA
"909" "cap3_Contig1283" 365 0 32.9 4 0 1 1 3 0 1 2 6 6 7 6 3 2 NA NA NA NA NA NA -14.8476716112876 -0.777321340730386 0.503410154464232 -14.0567465674297 0.225827854856768 0.701073118327307 -Inf -0.429906269519527 0.999999910437966 0.38387227228806 -0.669133762588042 -1.12249363810578e-07 NA NA NA NA NA NA
"910" "cap3_Contig1284" 409 2 33.5 2 0 9 0 8 1 6 3 82 108 112 95 157 82 12 12 10 3 7 4 -13.6312762869631 1.03878773418082 0.202441754546165 -11.0027453857517 0.116229753107663 0.659348027587215 -14.9609221442255 0.269565861475324 0.616257234388775 0.440813488647437 1.27462570560154 0.501161830996811 NA NA NA NA NA NA
"911" "cap3_Contig1285" 352 2 35.8 2 0 0 0 3 0 3 7 10 11 9 13 22 15 2 2 0 0 0 0 -14.3621637955059 -0.991983351021957 0.274744438456434 -13.075917314418 -0.200898546929018 0.621344221601603 -17.4458287940135 -0.387547883511663 0.79478128844389 -0.493946134515105 -1.09220173865055 -0.260106935255723 NA NA NA NA NA NA
"912" "cap3_Contig1286" 630 7 42.7 2 0 15 0 8 0 12 1 92 43 159 58 287 35 27 11 29 22 33 14 -13.3435942145113 3.63037922686457 0.0006426204663544 -10.9447138381796 1.71908988720756 6.1819375048644e-10 -13.9194682693974 0.522105788672338 0.20108330986149 6.18572070733634 3.41295714551159 1.27847126628706 NA NA NA NA NA NA
"913" "cap3_Contig1287" 551 2 42.3 3 0 4 1 3 2 6 7 121 196 142 171 187 139 3 2 2 2 2 0 -13.7916189370382 -0.941087092809355 0.193707685710768 -10.5951860360405 -0.322802406293296 0.204699558248213 -16.434227882335 0.437331136542663 0.647018680837884 -1.26827556975257 -1.29968869748033 0.457907802753999 NA NA NA NA NA NA
"914" "cap3_Contig1288" 541 3 42.3 4 0 1 0 0 0 0 1 113 42 86 24 84 10 4 0 1 0 1 0 -16.2339659724075 -1.88575856029991 0.408637048233859 -11.5746215606036 1.93146069633476 2.57561162769905e-10 -17.0403636859054 6.28830041808485 0.0127291714394202 6.32238231887139 -0.82629450786087 2.49125781788174 NA NA NA NA NA NA
"915" "cap3_Contig1289" 485 4 43.9 2 0 0 1 0 0 0 1 68 57 41 20 73 23 17 5 6 5 6 5 -16.2339659724075 -8.46732779435065 0.0124673055785093 -11.8160368781537 0.809104336650539 0.00733234049882544 -15.0479335212151 0.450385940899296 0.420537802149442 2.68136083536105 -2.49863383613527 0.805488565526887 NA NA NA NA NA NA
"916" "cap3_Contig129" 430 4 30.2 2 0 6 1 19 3 5 5 4 1 4 2 4 4 2 5 15 22 9 1 -13.2635515068378 0.223602472367227 0.729140273294516 -14.5135049699254 0.575837822274638 0.426270531998982 -14.8431391085691 -0.351615336419595 0.516758751563841 0.795589739991773 0.34626938636291 -0.64834976817773 NA NA NA NA NA NA
"917" "cap3_Contig1290" 501 1 39.9 2 0 1 1 4 2 0 1 28 29 26 26 31 19 1 0 0 0 0 0 -14.7298885756312 -1.45247277266037 0.180831192175319 -12.3890397468716 0.081425899069168 0.805695904287541 -18.8321231551334 4.93022728680436 0.30912074737237 0.245982338600014 -1.33820017475773 1.01706870324736 NA NA NA NA NA NA
"918" "cap3_Contig1291" 704 4 38.1 2 0 2 0 0 0 1 1 92 71 94 95 140 90 2 1 0 1 2 0 -15.5408187918475 -0.0483318365339448 1 -11.0914735013604 0.178164983682808 0.503791480618277 -17.0403636859054 0.541356937601908 0.671275558765328 0.668536046135539 0 0.424398027845397 NA NA NA NA NA NA
"919" "cap3_Contig1292" 322 1 45 2 0 1 0 1 0 2 0 23 15 30 13 18 3 1 0 1 0 0 0 -15.5408187918475 5.60711640859383 0.106447598076493 -12.8329711358076 1.23883863958616 0.0016368463542608 -18.1389759745735 5.91823633093742 0.139787434418503 3.14925974956039 1.61436814003856 1.47658306349264 NA NA NA NA NA NA
"920" "cap3_Contig1293" 466 1 35 2 0 7 1 2 1 5 3 33 41 40 38 62 30 0 0 2 0 1 0 -13.982674173801 -0.153645672707316 0.857176560200809 -11.9607757237987 0.126746518284703 0.675114446161234 -17.7335108664653 5.73735799109057 0.0767049837399779 0.419139141654775 -0.179969439474721 1.77013302165155 NA NA NA NA NA NA
"921" "cap3_Contig1294" 601 0 42.3 2 0 0 0 1 1 2 1 3 41 13 28 8 19 NA NA NA NA NA NA -15.3176752405333 -0.424938849287779 0.764083918052998 -12.7394450777968 -1.98152782355999 5.40946381135284e-07 -Inf -0.429906269519527 0.999999910437966 -5.01118940687445 -0.300122236834948 -1.12249363810578e-07 NA NA NA NA NA NA
"922" "cap3_Contig1295" 570 5 35.3 3 0 2 0 1 1 2 0 9 12 12 10 22 8 4 1 4 2 5 1 -15.1353536837393 0.786337921733336 0.615930759115719 -13.1674845079435 0.303201568025521 0.472415585144976 -15.9989098110772 1.27521729682023 0.128872011862508 0.718554291342233 0.5016258119276 1.51856505867202 NA NA NA NA NA NA
"923" "cap3_Contig1296" 767 3 40.2 2 0 115 1 105 0 65 0 2866 0 1461 1 993 0 925 1 226 0 126 0 -11.2711213421475 6.47966529720798 6.11909222872069e-18 -8.87852741449549 12.3953025514038 1.26544882094844e-120 -11.6790715201959 9.92266311733892 2.87116057589788e-46 23.3536470203622 8.63030063585584 14.2810802470285 NA NA NA NA NA NA
"924" "cap3_Contig1297" 893 7 45.9 2 0 0 0 1 0 0 0 2 46 1 12 1 18 6 8 6 4 0 8 -16.9271131529674 3.87474834155418 0.461889291569982 -13.075917314418 -4.32740448859974 8.69261960470666e-14 -15.3663872523337 -1.20500761632223 0.0485079335445174 -7.45938661487746 0.735739425302218 -1.97289142724916 NA NA NA NA NA NA
"925" "cap3_Contig1298" 447 0 30.2 2 0 7 0 7 5 9 4 26 26 21 26 28 16 NA NA NA NA NA NA -13.4613772501677 -0.000942958547363454 0.998874236677187 -12.495099318832 0.0296715105856896 0.93054262513124 -Inf -0.429906269519527 0.999999910437966 0.08716214950599 -0.00141093555588663 -1.12249363810578e-07 NA NA NA NA NA NA
"926" "cap3_Contig1299" 516 0 45 2 0 13 0 14 1 9 1 206 123 252 134 212 72 NA NA NA NA NA NA -13.289526993241 2.62876159219903 0.00318841767548652 -10.5511891704433 0.932770069711827 0.000291880808055718 -Inf -0.429906269519527 0.999999910437966 3.62240133185259 2.94896336692138 -1.12249363810578e-07 NA NA NA NA NA NA
"927" "cap3_Contig13" 355 1 34.6 2 0 65 2 53 4 52 3 26 15 21 8 52 9 124 42 45 4 72 0 -11.7397273471266 2.6417272082515 2.88521615732159e-07 -12.5827466258907 1.40923833012403 0.000158858501706046 -13.1726409393738 2.55917305107628 2.23653349457045e-09 3.77679637483891 5.13079459754414 5.97962393283751 NA NA NA NA NA NA
"928" "cap3_Contig130" 353 2 36.8 3 0 0 0 1 0 0 2 48 60 65 51 77 45 0 0 1 3 0 1 -15.8285008642993 -1.95691347610692 0.270129331877088 -11.6115051740341 0.12494843569673 0.660165983063808 -17.2226852426993 -2.42161626421674 0.109973241399314 0.439684012991947 -1.10276476802325 -1.59831342373728 NA NA NA NA NA NA
"929" "cap3_Contig1300" 457 0 35.2 2 2 7 2 16 5 10 12 112 24 75 27 111 2 NA NA NA NA NA NA -12.975869434386 -0.56122673253992 0.298083405478475 -11.597157725626 2.53456686057143 3.40776725421708e-15 -Inf -0.429906269519527 0.999999910437966 7.87498757379536 -1.0405522431524 -1.12249363810578e-07 NA NA NA NA NA NA
"930" "cap3_Contig1301" 660 2 33.9 2 0 2 0 6 1 2 9 29 24 33 25 34 14 5 2 4 1 3 0 -13.9313808794134 -1.08981468469439 0.152242793555215 -12.3890397468716 0.512931539553278 0.124964253969106 -16.1240729540312 1.62854752133875 0.0756890650872783 1.53426588859334 -1.43165425718239 1.77626611733763 NA NA NA NA NA NA
"931" "cap3_Contig1302" 307 1 39.7 2 0 0 0 0 4 1 13 0 69 0 77 0 75 1 29 0 14 0 20 -14.0367413950712 -4.94860523191097 1.91466966712896e-06 -12.0597812475741 -9.92623664513195 3.74230696891073e-40 -14.6732400717737 -6.43459093360658 2.89368554729128e-15 -13.2640302238169 -4.76222822196688 -7.89540735486722 NA NA NA NA NA NA
"932" "cap3_Contig1303" 482 2 34.9 2 0 1 1 1 0 1 0 10 17 19 23 40 12 1 1 2 1 1 1 -15.5408187918475 -0.318017076849909 0.85862810444937 -12.6621534034951 0.130930427943315 0.719004330604239 -16.8862130060781 -0.00839414475063578 0.99415948231298 0.359789801236549 -0.178120803498544 -0.00732006875822905 NA NA NA NA NA NA
"933" "cap3_Contig1304" 672 9 47.5 2 0 1 0 1 0 0 0 77 161 83 152 94 108 3 3 1 4 1 1 -16.2339659724075 4.32908774716882 0.38332099851141 -10.9432312582193 -0.855703247722677 0.0011723976764581 -16.2671737976719 -1.07459405210889 0.220388820749583 -3.24551164919848 0.871793578291139 -1.22549487271177 NA NA NA NA NA NA
"934" "cap3_Contig1305" 728 3 40.2 3 0 1 0 2 1 1 0 348 154 423 243 536 115 2 2 7 3 4 2 -15.3176752405333 0.521983698033234 0.74819138518959 -9.95190177057374 1.25129013700674 6.49367064369584e-07 -15.8363908815794 0.449611914637868 0.546788780246955 4.97592524463704 0.321025079620419 0.602579020713679 NA NA NA NA NA NA
"935" "cap3_Contig1306" 489 1 48.3 4 0 6 0 14 0 18 2 40 17 38 16 56 14 5 0 3 0 4 0 -13.2382336988535 3.13702006482854 0.000337677884168924 -12.259446917826 1.35350561783471 5.75290202626875e-05 -16.3472165053454 6.85866310053622 0.000521875227120124 4.02272349617101 3.58453608035238 3.4692697266588 NA NA NA NA NA NA
"936" "cap3_Contig1308" 480 1 29.8 2 0 14 3 23 8 8 10 26 16 25 20 15 16 29 48 16 24 23 19 -12.737458410941 -0.518213233631037 0.303881823936518 -12.6872593246262 0.232594516568021 0.517077070284461 -13.7632189529132 -0.796203168565117 0.043732946066248 0.647857578733702 -1.02814457820574 -2.01664143129399 NA NA NA NA NA NA
"937" "cap3_Contig1309" 580 2 39.1 2 0 39 1 5 1 24 21 122 131 62 80 150 95 46 43 1 15 19 39 -12.4162536464505 0.200205571005617 0.698103573815524 -10.9964757727381 -0.0752186276960717 0.775916241136423 -13.7383729543266 -1.33525155138954 0.00135751864270395 -0.284644857181911 0.387881710067667 -3.20353430865028 NA NA NA NA NA NA
"938" "cap3_Contig131" 327 0 39.8 2 0 1 0 0 0 0 2 8 10 12 8 12 7 NA NA NA NA NA NA -15.8285008642993 -2.58622303776991 0.164594113927089 -13.4148926812573 0.21746759465716 0.633111077495547 -Inf -0.429906269519527 0.999999910437966 0.477352576899408 -1.38978519893988 -1.12249363810578e-07 NA NA NA NA NA NA
"939" "cap3_Contig1310" 283 1 37.1 2 0 11 0 16 1 7 7 0 2 2 7 1 0 0 0 0 2 0 0 -13.189443534684 0.701346812843015 0.282733480161427 -14.9730372993039 -1.4941413399112 0.119659495632819 -18.1389759745735 -5.79105442542 0.0864026332663006 -1.5562043991542 1.07419904538346 -1.71468697278347 NA NA NA NA NA NA
"940" "cap3_Contig1311" 502 1 34.1 2 0 24 4 32 8 17 33 104 109 119 150 233 168 2 7 12 8 9 5 -12.1564285285017 -0.643307897138813 0.135592321413066 -10.6746187484879 -0.130124864361239 0.612713227700106 -15.0709230394398 -0.296416186650196 0.589808700471173 -0.506204312798386 -1.49240760939794 -0.539113268905493 NA NA NA NA NA NA
"941" "cap3_Contig1312" 498 2 42.8 4 0 2 0 4 0 3 0 39 58 48 64 48 46 3 6 19 7 16 12 -14.7298885756312 5.76655801715318 0.0199762152540207 -11.7442111435825 -0.449579115315007 0.121126765695875 -14.6889884287419 0.0719606694749234 0.885278185299691 -1.55006145793538 2.32679431282633 0.144281501279393 NA NA NA NA NA NA
"942" "cap3_Contig1313" 336 1 33.3 2 0 9 3 23 15 31 77 71 45 65 48 83 66 1 2 1 1 1 2 -11.8645181199404 -1.51958535216441 0.00028695893657117 -11.5230497534723 0.311407814737607 0.270606968040308 -16.7526816134536 -1.17378130694639 0.277486447032751 1.10166585158818 -3.62679680130564 -1.08598315023649 NA NA NA NA NA NA
"943" "cap3_Contig1314" 355 0 47.9 3 0 0 0 1 0 0 2 286 302 459 266 427 113 NA NA NA NA NA NA -15.8285008642993 -1.95691347610692 0.270129331877088 -9.9333827228065 0.728309549600209 0.00351297402158746 -Inf -0.429906269519527 0.999999910437966 2.9188746959335 -1.10276476802325 -1.12249363810578e-07 NA NA NA NA NA NA
"944" "cap3_Contig1315" 450 0 43.6 2 0 4 0 2 0 2 0 36 11 55 14 78 12 NA NA NA NA NA NA -14.8476716112876 5.3887987758311 0.0521002506046365 -12.1300677803023 1.98656324776495 7.40788346364414e-09 -Inf -0.429906269519527 0.999999910437966 5.78140607933794 1.94230448329511 -1.12249363810578e-07 NA NA NA NA NA NA
"945" "cap3_Contig1316" 593 2 37.4 2 0 0 0 8 2 9 2 220 20 231 5 280 3 7 1 3 0 5 0 -13.882590715244 0.98910850914881 0.21796131411533 -10.8259421716962 4.71479448945839 7.30772030379265e-43 -16.0595344328936 3.50132366669144 0.00204020909306763 13.7238522425715 1.23196726074818 3.08431579275729 NA NA NA NA NA NA
"946" "cap3_Contig1317" 392 0 35.2 2 0 0 0 0 0 0 0 7 8 7 11 7 7 NA NA NA NA NA NA -Inf -1.75194877441084 0.999999608671935 -13.6077963473818 -0.422565713636889 0.386815814450995 -Inf -0.429906269519527 0.999999910437966 -0.865406318074279 -4.90456995576808e-07 -1.12249363810578e-07 NA NA NA NA NA NA
"947" "cap3_Contig1318" 291 2 47.4 2 0 2 0 0 1 3 5 131 208 145 221 318 181 14 20 5 14 17 6 -14.529217880169 -1.46063242168821 0.141683893312771 -10.3645393232231 -0.295452123492099 0.240311861434103 -14.5013898148471 -0.583306756039052 0.210796646558696 -1.17420765293796 -1.46954917805935 -1.25137787205596 NA NA NA NA NA NA
"948" "cap3_Contig1319" 406 2 30.5 2 0 0 5 1 15 0 34 2 154 1 140 5 141 4 92 8 64 10 73 -12.9197799677349 -7.10878709347429 5.66797192967642e-19 -11.3643741790467 -6.02292698522029 1.17053613512296e-46 -13.3066702160016 -3.81535625378204 1.24735072963444e-18 -14.3434698276212 -8.89835648180002 -8.810368555497 NA NA NA NA NA NA
"949" "cap3_Contig132" 471 1 30.8 2 0 181 16 154 89 208 134 110 158 122 147 183 92 82 83 67 70 94 41 -10.2652584124221 -0.154743838346283 0.628394863335239 -10.7584436089302 -0.0777836939322669 0.762908874643255 -12.7521899600378 -0.0695656205161903 0.84065420929429 -0.301663133871399 -0.483987326695664 -0.201056737950828 NA NA NA NA NA NA
"950" "cap3_Contig1320" 801 3 43.4 2 0 0 0 0 0 0 1 41 68 47 77 58 63 NA NA NA NA NA NA -16.9271131529674 -6.22445298430725 0.176589149677652 -11.5886470359581 -0.668862689856664 0.0184749909224805 -Inf -0.429906269519527 0.999999910437966 -2.35595831188848 -1.35133186276797 -1.12249363810578e-07 NA NA NA NA NA NA
"951" "cap3_Contig1321" 537 2 43.4 3 0 0 0 0 1 0 0 1 0 2 0 0 0 NA NA NA NA NA NA -16.9271131529674 -6.83975932495873 0.114309488481483 -16.3593316604237 6.22921640330946 0.0369307031918007 -Inf -0.429906269519527 0.999999910437966 2.08652930861834 -1.57911584258234 -1.12249363810578e-07 NA NA NA NA NA NA
"952" "cap3_Contig1322" 460 3 37.6 2 0 1 0 0 0 0 2 33 40 32 35 39 21 2 1 1 0 0 1 -15.8285008642993 -2.58622303776991 0.164594113927089 -12.1596265825438 0.0180886078877688 0.954131064844053 -17.2226852426993 0.156108829777454 0.908652017145569 0.0575198869426404 -1.38978519893988 0.114738979026446 NA NA NA NA NA NA
"953" "cap3_Contig1323" 554 2 37 2 0 41 3 38 2 28 14 290 131 284 127 354 124 178 36 67 22 84 35 -12.0908312460159 1.02016394045111 0.0305452093922129 -10.2801615328967 1.13009356118538 9.2797425245141e-06 -12.7871178410974 1.30611907313472 0.000318429760156102 4.43330968011392 2.16294760925374 3.59982635011223 NA NA NA NA NA NA
"954" "cap3_Contig1324" 484 3 40.3 2 0 0 0 0 0 0 0 50 60 44 58 73 42 7 9 6 2 1 8 -Inf -1.75194877441084 0.999999608671935 -11.6679837781946 -0.0974856963696885 0.733562094784965 -15.3356155936669 -0.862397561789833 0.152298636238578 -0.340391000878235 -4.90456995576808e-07 -1.43145925568524 NA NA NA NA NA NA
"955" "cap3_Contig1325" 585 4 41.9 2 0 14 0 15 2 10 5 279 174 312 203 421 139 17 5 15 4 6 3 -13.0984717564783 1.03445213219232 0.113810490394333 -10.1262289793654 0.822470692691866 0.00100202323947291 -14.9201001497053 1.22902243904648 0.0285811706212161 3.28995803969805 1.58129548974865 2.1892156372205 NA NA NA NA NA NA
"956" "cap3_Contig1326" 427 2 54.3 2 0 1 0 3 0 5 2 555 748 663 941 1046 525 4 2 2 1 8 5 -14.529217880169 1.18441414628458 0.294894753782559 -9.05101215193316 -0.124740797914892 0.603986367292813 -15.7410807017751 0.343345663618076 0.635892091459874 -0.51867647808258 1.04744420292004 0.473450103108553 NA NA NA NA NA NA
"957" "cap3_Contig1327" 365 4 44.1 2 0 10 0 14 2 8 1 315 158 308 131 489 71 7 1 9 2 4 0 -13.371765091478 1.92709400164006 0.019143194392975 -10.163566649803 1.51872578829181 3.30682143079631e-09 -15.6966289392043 2.38010150943684 0.00438733949580116 5.91559292697396 2.34273071043547 2.84888021790297 NA NA NA NA NA NA
"958" "cap3_Contig1328" 370 4 40.3 2 0 5 1 7 2 4 5 28 28 40 25 47 24 944 354 691 294 515 211 -13.7490593226195 -0.469675144110945 0.518885971210638 -12.2004485770641 0.406834314052181 0.20210749907434 -10.8227600785034 0.882907548746945 0.00593482203783551 1.27557018540273 -0.645063600063851 2.75136089108604 NA NA NA NA NA NA
"959" "cap3_Contig1329" 435 1 31.5 2 0 1 0 6 0 0 0 18 13 25 31 40 19 12 6 20 14 32 9 -14.9812030039121 4.5925557250548 0.0630058609281955 -12.4743373273835 0.216681733244709 0.527509919369789 -14.2995236619802 0.68461508222152 0.131694647067778 0.631811712357636 1.8591501326865 1.50745274749694 NA NA NA NA NA NA
"960" "cap3_Contig133" 427 4 33.5 2 0 4 2 15 1 9 9 16 36 17 34 24 11 17 10 33 22 36 8 -13.2382336988535 -0.0685028461444595 0.910955078650771 -12.5306902639347 -0.541031187463995 0.121593335396786 -13.9958412481819 0.708041944240277 0.0945095904821643 -1.54812030022829 -0.111833936766304 1.67207471194947 NA NA NA NA NA NA
"961" "cap3_Contig1330" 606 2 43.7 4 0 0 0 1 0 2 0 28 10 27 5 39 3 1 0 0 0 0 0 -15.8285008642993 5.1277277365108 0.125850566084937 -12.7394450777968 2.2924683168003 3.30552470578623e-08 -18.8321231551334 4.93022728680436 0.30912074737237 5.52443240150672 1.53067164066881 1.01706870324736 NA NA NA NA NA NA
"962" "cap3_Contig1331" 524 3 37 2 0 3 0 5 0 3 8 9 21 13 19 7 7 10 11 7 5 4 4 -13.982674173801 -0.611436477038713 0.441145089945032 -13.1272106088055 -0.701293195010158 0.0944757824932662 -15.1185510884291 -0.322086251459608 0.564535347857272 -1.67224620603568 -0.770260992979266 -0.576118115096326 NA NA NA NA NA NA
"963" "cap3_Contig1332" 464 1 33.6 3 1 17 6 28 24 22 44 16 61 24 64 42 77 12 16 9 16 6 10 -11.9783532625892 -1.4981737158287 0.000176149563426317 -11.8089697109307 -1.55959662673495 3.30588416607893e-07 -14.5980166505362 -1.06401491952633 0.0249153759259194 -5.10511785429976 -3.75097315109303 -2.24271225390865 1.94567701852330e-05 7.82545339609383e-08 0.0133623063958160 -5.37110751243052 -4.27103518854736 -2.47396425890125
"964" "cap3_Contig1333" 436 2 37.2 2 0 160 15 216 56 198 142 3375 6335 6079 10116 3708 11109 18823 6092 15073 5350 14577 3866 -10.25888490455 0.173957527391738 0.590074553559282 -6.84342018316005 -1.20055761625593 1.42184173014124e-06 -7.76891253579607 1.24895603991203 8.52088231888412e-05 -4.82191831554103 0.53872799561156 3.92925674931786 NA NA NA NA NA NA
"965" "cap3_Contig1334" 603 0 40 3 0 6 3 8 2 5 9 32 49 36 49 37 44 NA NA NA NA NA NA -13.4306055915009 -1.07484375387129 0.0841649286306725 -11.9485556124639 -0.581020681312837 0.0537628952825715 -Inf -0.429906269519527 0.999999910437966 -1.92874203307608 -1.72701522814107 -1.12249363810578e-07 NA NA NA NA NA NA
"966" "cap3_Contig1335" 462 2 31.6 2 0 1 0 2 2 3 1 8 14 14 20 18 14 14 7 8 4 9 7 -14.7298885756312 -0.228452385766269 0.835030834835592 -12.9806071346137 -0.458256789979749 0.244318030541011 -14.9403028570228 0.347068363212978 0.513146552453613 -1.16426155735753 -0.208253759214602 0.653946068197736 NA NA NA NA NA NA
"967" "cap3_Contig1336" 179 0 35.2 2 0 2 0 1 1 1 0 3 2 1 5 1 0 NA NA NA NA NA NA -15.3176752405333 0.251349485405867 0.880155203878125 -14.9730372993039 -0.333852654285386 0.706813113737711 -Inf -0.429906269519527 0.999999910437966 -0.376139602745408 0.150772469811879 -1.12249363810578e-07 NA NA NA NA NA NA
"968" "cap3_Contig1337" 655 3 42.7 2 0 4 0 3 0 2 1 72 324 72 377 160 326 3 4 2 5 7 3 -14.6245280599734 1.57861117619856 0.260745590583919 -10.2642581306967 -2.00342012087908 1.83672167201211e-14 -15.6540693247855 -0.483028871270263 0.472717227279306 -7.66157108581241 1.12463062519865 -0.718064971157501 NA NA NA NA NA NA
"969" "cap3_Contig1338" 444 4 41.4 2 0 2 1 1 0 2 0 37 32 42 47 39 20 120 41 75 36 63 28 -15.1353536837393 0.548704924066444 0.732271106495798 -12.0780465955514 0.189885862755933 0.540713585075195 -12.9377203208686 0.83943635912666 0.0187708473431748 0.611734268733977 0.342106020933729 2.3500508338742 NA NA NA NA NA NA
"970" "cap3_Contig1339" 568 1 37.7 2 0 0 0 3 0 1 0 92 53 100 58 207 39 26 15 30 13 22 11 -15.5408187918475 4.8252991798872 0.107802426265303 -11.1498455075823 1.18386949804586 1.79627089729152e-05 -14.0699492203357 0.574850182624382 0.172455729775257 4.28881725071233 1.6081495638426 1.3643554250266 NA NA NA NA NA NA
"971" "cap3_Contig134" 515 1 37.5 2 0 10 0 8 0 7 1 38 12 100 14 56 15 10 1 4 1 3 1 -13.6690166149459 3.11506029426173 0.00593250216915695 -11.9983584349477 2.03737499187079 1.79891582945767e-09 -15.8363908815794 2.05470836155297 0.017425367149546 6.01499560298604 2.75148894757308 2.37760741091402 NA NA NA NA NA NA
"972" "cap3_Contig1340" 516 0 37.4 2 0 0 0 1 0 0 0 9 9 10 10 16 9 NA NA NA NA NA NA -16.9271131529674 3.87474834155418 0.461889291569982 -13.3148092227003 0.123056944188257 0.779640873620196 -Inf -0.429906269519527 0.999999910437966 0.279787068321973 0.735739425302218 -1.12249363810578e-07 NA NA NA NA NA NA
"973" "cap3_Contig1341" 827 5 38 3 0 1 0 3 0 1 1 232 200 183 179 460 114 58 29 37 20 40 11 -15.1353536837393 0.984693135525905 0.52303606094756 -10.2368388509094 0.607998306505613 0.0161452707734348 -13.5591235965697 0.790241358895606 0.0417540606780275 2.40561497207317 0.638672415809223 2.0359631006073 NA NA NA NA NA NA
"974" "cap3_Contig1342" 471 4 48.4 3 0 0 0 0 0 1 0 64 36 67 16 77 6 2 0 4 1 2 2 -16.9271131529674 4.96463580720881 0.345583543772171 -11.8744476403102 1.88846891795712 4.91547978486862e-09 -16.434227882335 0.999569774929544 0.314677155473662 5.85000847071807 0.943190359109675 1.00545635482295 NA NA NA NA NA NA
"975" "cap3_Contig1343" 524 1 34 2 0 6 0 6 4 3 5 16 25 22 35 45 34 2 2 2 3 11 4 -13.7490593226195 -0.750337446238025 0.295794055343945 -12.281794216518 -0.453679326141182 0.164205584466198 -15.6540693247855 0.153314469777296 0.82754114799987 -1.39106543731598 -1.04549542199204 0.217856208683769 NA NA NA NA NA NA
"976" "cap3_Contig1344" 374 0 39.6 2 0 1 0 1 0 0 0 10 16 13 15 27 15 NA NA NA NA NA NA -16.2339659724075 4.32908774716882 0.38332099851141 -12.893595757624 -0.14225999190375 0.710999989415846 -Inf -0.429906269519527 0.999999910437966 -0.370513406330343 0.871793578291139 -1.12249363810578e-07 NA NA NA NA NA NA
"977" "cap3_Contig1345" 750 2 37.7 3 0 2 0 5 4 3 1 9 3 11 30 6 2 1 0 0 0 0 0 -14.2190629518652 -0.340820333945615 0.69955162113057 -13.3470700849185 -0.157505604980684 0.738454628461725 -18.8321231551334 4.93022728680436 0.30912074737237 -0.333900518569367 -0.385925801715273 1.01706870324736 NA NA NA NA NA NA
"978" "cap3_Contig1346" 460 3 48.7 4 0 1 0 0 0 1 0 99 93 127 97 169 62 1 0 0 1 1 2 -16.2339659724075 4.73794140714075 0.29845211826459 -10.985597654591 0.497986271244281 0.0595050528255761 -17.2226852426993 -1.05650299837867 0.433446269162055 1.8844431867752 1.03975849126502 -0.783307995466847 NA NA NA NA NA NA
"979" "cap3_Contig1347" 441 2 33.3 2 0 3 0 7 5 16 3 98 149 112 158 184 104 20 8 8 7 3 4 -13.4007526283512 0.530260290909234 0.429247830881648 -10.7671016716733 -0.236091671572745 0.360328178826927 -14.9201001497053 0.18903005467473 0.726451398499516 -0.914739926000219 0.790479429535484 0.349849832393523 NA NA NA NA NA NA
"980" "cap3_Contig1348" 616 3 38.5 2 0 2 0 6 0 5 0 31 2 49 1 68 2 3 1 2 0 0 0 -14.3621637955059 5.94118559041238 0.00431453447517747 -12.4275060276994 4.68112408909836 1.21640505059063e-20 -17.0403636859054 1.94451098297297 0.174559187787858 9.31527196344578 2.85420011114962 1.35769908335238 NA NA NA NA NA NA
"981" "cap3_Contig1349" 402 3 44.5 2 0 0 0 0 1 0 1 26 33 35 40 35 40 0 1 2 0 1 1 -16.2339659724075 -8.02497239112884 0.0357030747411012 -12.115609697127 -0.399138723151428 0.199701113071626 -17.2226852426993 0.123839663343689 0.927111358645106 -1.28240356842724 -2.1002929991528 0.0914797969133778 NA NA NA NA NA NA
"982" "cap3_Contig135" 434 2 30.4 2 0 40 3 52 15 57 45 140 258 171 246 220 195 378 329 176 196 159 244 -11.5705268782954 0.06534977436729 0.866558357856973 -10.3431745007254 -0.554935290992552 0.0271034483806131 -11.5309753492774 -0.615310651999603 0.05928510146755 -2.21002469614729 0.168031678104666 -1.88607312378369 NA NA NA NA NA NA
"983" "cap3_Contig1350" 617 5 46.7 2 0 0 0 0 0 0 1 43 40 56 60 83 20 2 5 4 1 3 2 -16.9271131529674 -6.22445298430725 0.176589149677652 -11.747516931717 0.507064951754151 0.0864534556038647 -15.9989098110772 -0.221101689153057 0.774830986431078 1.71440998717072 -1.35133186276797 -0.286061541798332 NA NA NA NA NA NA
"984" "cap3_Contig1351" 659 0 42.6 2 0 3 0 2 0 4 3 278 58 221 82 279 57 NA NA NA NA NA NA -14.4422065031794 0.396849990155574 0.70409735914142 -10.575506478094 1.84737543748398 5.97093396507149e-12 -Inf -0.429906269519527 0.999999910437966 6.8803412799544 0.379795316592047 -1.12249363810578e-07 NA NA NA NA NA NA
"985" "cap3_Contig1352" 453 3 45.7 2 0 0 2 1 6 1 36 0 97 0 28 3 71 1 1230 4 269 3 539 -13.0984717564783 -5.48654250236891 2.31024950077379e-12 -12.1646391243674 -6.34545049111665 6.786549722425e-32 -11.2084812086218 -8.23565924611236 2.07145475536693e-58 -11.7533601477581 -7.01434726036639 -16.112880475649 NA NA NA NA NA NA
"986" "cap3_Contig1353" 577 0 43 3 0 0 0 0 0 0 1 110 99 95 62 164 69 NA NA NA NA NA NA -16.9271131529674 -6.22445298430725 0.176589149677652 -11.0626823509764 0.523220178687726 0.0497447223516674 -Inf -0.429906269519527 0.999999910437966 1.96215258454707 -1.35133186276797 -1.12249363810578e-07 NA NA NA NA NA NA
"987" "cap3_Contig1354" 382 1 29.6 2 1 9 1 21 3 1 3 1 0 7 6 0 0 5 3 8 1 1 2 -13.289526993241 0.326636180992711 0.64043975811709 -14.8188866194766 0.607951475918647 0.461891015703294 -15.8363908815794 0.768873023061287 0.314118160897882 0.735736592770085 0.467084031966813 1.00661845803148 0.691432961457776 0.504205199741227 0.330482962382106 0.667887824768205 0.396911177379033 0.973141537020514
"988" "cap3_Contig1355" 497 2 36.4 3 0 2 0 3 1 6 1 22 43 46 67 45 39 4 2 1 2 1 0 -14.3621637955059 1.28458373696587 0.238597465852049 -11.8895994453308 -0.567791107448418 0.0584919431193332 -16.5295380621394 0.193297512457884 0.846374717789342 -1.89199277749213 1.17849966489943 0.193746068505526 NA NA NA NA NA NA
"989" "cap3_Contig1356" 505 2 34.5 2 0 3 0 2 0 0 1 2 0 0 0 0 0 0 0 0 0 1 0 -15.1353536837393 0.381591480434751 0.814206691556465 -16.7647967685319 5.60467836510086 0.085787211575095 -18.8321231551334 4.71377046554033 0.335979542321556 1.71805155766769 0.235002630488197 0.96213948478139 NA NA NA NA NA NA
"990" "cap3_Contig1357" 255 1 32.9 2 0 0 0 2 0 0 1 8 4 5 4 18 2 NA NA NA NA NA NA -15.8285008642993 -0.216554346289297 0.921095411623916 -13.7443718823876 1.36319025853054 0.0150184060948315 -Inf -0.429906269519527 0.999999910437966 2.43193490653534 -0.0990539791617698 -1.12249363810578e-07 NA NA NA NA NA NA
"991" "cap3_Contig1358" 617 2 37.9 2 0 26 3 38 9 21 23 45 64 50 53 57 43 35 28 17 19 19 29 -12.1396214101854 -0.126318446994668 0.771407940098491 -11.7149407612824 -0.204435177661612 0.478084244828174 -13.8416905683547 -0.564170772065493 0.155829758290761 -0.709387174038861 -0.290533743227771 -1.41923759696488 NA NA NA NA NA NA
"992" "cap3_Contig1359" 394 2 36.8 2 0 0 0 3 0 0 1 4 1 4 4 3 0 2 5 3 0 4 1 -15.5408187918475 0.245925619712614 0.895332870520598 -14.6853552268521 1.20752241981557 0.131612264815959 -16.1240729540312 0.233728095640479 0.778411838463683 1.50777444470256 0.131559311386132 0.281389281242587 NA NA NA NA NA NA
"993" "cap3_Contig136" 490 4 34.9 2 0 1 0 2 1 0 0 35 68 27 48 39 33 6 4 9 2 5 1 -15.5408187918475 -0.163925956168952 0.923895638074664 -11.9364830312296 -0.659940261433688 0.0291960081054097 -15.5362862891291 1.12206830860442 0.103018909365861 -2.18082979254743 -0.0955277646760226 1.63039088744575 NA NA NA NA NA NA
"994" "cap3_Contig1360" 756 5 38.8 4 0 1 0 3 0 3 2 69 54 68 66 140 20 2 7 3 3 2 1 -14.7298885756312 0.731263059479207 0.538332599801318 -11.4248577272931 0.866739498617545 0.00245959697209658 -15.9417513972372 -0.990166704602373 0.196386266407614 3.02826819173813 0.615336375431749 -1.29191591260864 NA NA NA NA NA NA
"995" "cap3_Contig1361" 507 3 41.2 2 0 53 1 98 26 94 51 297 309 341 290 347 193 1112 610 613 493 446 469 -11.1494608297447 0.557000513259489 0.134636812516433 -9.9752621209372 0.198413069126038 0.420580119297413 -10.604480447229 -0.057649323099483 0.857206615272239 0.805415206899546 1.49606463542463 -0.179931156172772 NA NA NA NA NA NA
"996" "cap3_Contig1362" 341 1 36.1 2 0 0 0 0 1 0 0 23 17 24 10 35 8 1 2 2 1 0 0 -16.9271131529674 -6.83975932495873 0.114309488481483 -12.6957700142941 1.10599839974043 0.00308730887381781 -17.0403636859054 -0.356568555745369 0.774863950597544 2.95890836751174 -1.57911584258234 -0.286018502143048 NA NA NA NA NA NA
"997" "cap3_Contig1363" 392 1 41.1 3 2 172 33 278 149 305 254 76 104 170 171 121 120 1876 1834 1876 1723 1537 1299 -9.8445645836121 -0.559659246113512 0.0683217539377177 -10.8219973934052 -0.287922778486843 0.270360662440117 -9.6073869028735 -0.297183834501937 0.344587904676092 -1.10223237041503 -1.82287877047986 -0.945139023893426 0.0145943760727679 0.143631485828974 0.190213783453589 -1.46240052439081 -2.44229103090434 -1.30994694772943
"998" "cap3_Contig1364" 475 5 33.1 3 0 10 0 15 1 3 3 43 54 39 36 56 38 19 7 23 2 4 2 -13.4613772501677 1.15367381722351 0.147688028944342 -11.8744476403102 -0.0353831436090052 0.905052505341115 -14.7890718872989 1.64768735037867 0.00387007302013243 -0.119281290932292 1.44774625379393 2.88856234475777 NA NA NA NA NA NA
"999" "cap3_Contig1365" 601 5 44.4 2 0 0 0 0 1 1 2 10 36 13 60 11 28 5 4 9 2 5 0 -15.5408187918475 -2.5042867848602 0.111273813249907 -12.3953489160649 -1.95728200706921 4.44384910660292e-08 -15.6132473302652 1.29966482163341 0.0713913388098983 -5.47223901900087 -1.592493719148 1.80298010766214 NA NA NA NA NA NA
"1000" "cap3_Contig1366" 546 3 47.6 2 0 0 0 5 0 1 0 88 117 88 77 135 64 42 56 47 48 56 27 -15.1353536837393 4.7551558171043 0.0562918271020636 -11.1140635149655 0.13861880491725 0.603566341112884 -13.2117222894163 -0.243117873986933 0.501888549902697 0.519278791115737 1.90876954598523 -0.67152121381533 NA NA NA NA NA NA
"1001" "cap3_Contig1367" 608 2 48.5 2 0 0 0 0 0 1 0 72 170 86 147 124 143 2 0 1 0 2 1 -16.9271131529674 4.96463580720881 0.345583543772171 -10.8485947059245 -0.885791190650804 0.00071876728462756 -17.0403636859054 1.87332832316405 0.193223933459917 -3.38231860876563 0.943190359109675 1.30110085996102 NA NA NA NA NA NA
"1002" "cap3_Contig1368" 657 4 38.8 2 0 23 0 31 5 16 10 21 31 35 37 40 17 57 44 81 37 52 19 -12.4844618964771 0.813675664299164 0.115007885420421 -12.259446917826 0.0527800706517941 0.870420371555328 -13.1622422321529 0.541289945684424 0.137185066942503 0.163124548763558 1.57607775281866 1.48635567710501 NA NA NA NA NA NA
"1003" "cap3_Contig1369" 700 2 34.1 3 0 51 1 66 7 69 9 288 39 402 48 550 32 9 7 11 3 17 0 -11.6139071739256 2.093242361485 5.33317385280236e-06 -10.2434395349407 3.20728869141822 6.8467551334898e-30 -14.9819755534234 1.49209865751592 0.0105456434259992 11.3569842339906 4.551235792908 2.55740474972967 NA NA NA NA NA NA
"1004" "cap3_Contig137" 839 5 40 2 0 0 0 1 2 3 0 3 97 15 83 32 119 2 8 7 7 6 7 -15.1353536837393 -0.0702939693144373 1 -11.6028720268894 -2.9807408711791 6.34320776148791e-20 -15.2212052424892 -1.01685929608467 0.0766505251043582 -9.1383164644513 0 -1.77046010261541 NA NA NA NA NA NA
"1005" "cap3_Contig1370" 705 5 38.9 3 0 7 0 21 9 20 20 45 170 79 116 116 120 47 80 49 50 56 75 -12.5833077311137 -0.345375973279675 0.477548776757751 -10.9871444453093 -0.97166990306264 0.00028976541733141 -12.9543873733538 -0.843251008970125 0.0165347833636979 -3.62428190399495 -0.710250553280316 -2.39689229098514 NA NA NA NA NA NA
"1006" "cap3_Contig1371" 448 0 38.6 3 0 37 2 27 6 34 26 27 47 21 9 39 12 NA NA NA NA NA NA -12.044311230381 0.256582858644201 0.557864879142079 -12.4145188321726 0.398680627256237 0.248848702193957 -Inf -0.429906269519527 0.999999910437966 1.15315029193649 0.586015826888291 -1.12249363810578e-07 NA NA NA NA NA NA
"1007" "cap3_Contig1372" 470 1 38.7 3 0 0 0 1 0 1 2 117 187 106 194 232 108 6 5 11 7 17 4 -15.5408187918475 -0.864387336257715 0.57349812382394 -10.6078177829464 -0.291329805277502 0.256917015815786 -14.9201001497053 0.610227772324825 0.256691242308257 -1.13370808809744 -0.562907131465842 1.13424631262595 NA NA NA NA NA NA
"1008" "cap3_Contig1373" 498 3 32.5 4 0 4 1 6 5 8 11 76 35 53 54 92 29 7 3 5 7 6 2 -13.371765091478 -1.16268941915476 0.0548604653856172 -11.6319438417114 0.769039620090333 0.00817290717018127 -15.4309257734713 0.208625742093099 0.738826359968072 2.6448419900753 -1.91997968597525 0.333407953893842 NA NA NA NA NA NA
"1009" "cap3_Contig1374" 419 2 39.6 2 0 2 0 0 0 1 2 29 74 49 60 73 29 0 1 2 1 0 3 -15.3176752405333 -0.94810862139042 0.530922053431163 -11.7085509631836 -0.245412634955672 0.40213046098803 -16.8862130060781 -1.78094102678936 0.133897348426178 -0.837822391609457 -0.626599107619623 -1.49890858690583 NA NA NA NA NA NA
"1010" "cap3_Contig1375" 335 2 41.5 2 0 0 0 1 0 1 2 48 174 54 99 72 188 2 1 1 0 2 0 -15.5408187918475 -0.864387336257715 0.57349812382394 -11.0043189501992 -1.54206853704701 2.1042094854811e-08 -17.0403636859054 1.90891401667781 0.184875045487593 -5.6032075987768 -0.562907131465842 1.32589329122127 NA NA NA NA NA NA
"1011" "cap3_Contig1376" 464 3 39.9 2 0 2 0 1 0 3 1 231 337 303 364 371 230 4 4 3 4 4 2 -14.9812030039121 1.35314420547104 0.367149257499781 -9.94259937791142 -0.18360171327848 0.454931627531149 -15.78760071741 -0.275872748298829 0.696290202137882 -0.747218584795885 0.901826091182211 -0.390333165205067 NA NA NA NA NA NA
"1012" "cap3_Contig1377" 449 1 34.7 2 0 1 0 1 1 0 0 0 4 5 12 15 8 1 0 0 0 0 0 -15.8285008642993 -0.889606634662601 0.647372001114714 -13.6737543151736 -0.726703952848355 0.163132728595257 -18.8321231551334 4.93022728680436 0.30912074737237 -1.39461248342735 -0.457416090579213 1.01706870324736 NA NA NA NA NA NA
"1013" "cap3_Contig1378" 426 1 34.3 2 0 27 0 69 4 27 4 23 3 35 13 21 2 2 0 0 0 0 0 -12.0519158297662 2.52590609675238 5.52137124291334e-06 -12.8832329705885 2.20041190375457 3.27255415941901e-07 -18.1389759745735 5.04895143521092 0.154526244883714 5.10703369179142 4.54393491414859 1.42372447841786 NA NA NA NA NA NA
"1014" "cap3_Contig1379" 385 0 38.4 3 0 0 0 0 0 0 0 0 0 1 0 1 0 NA NA NA NA NA NA -Inf -1.75194877441084 0.999999608671935 -16.7647967685319 6.01349646255946 0.132998220522589 -Inf -0.429906269519527 0.999999910437966 1.50238301417507 -4.90456995576808e-07 -1.12249363810578e-07 NA NA NA NA NA NA
"1015" "cap3_Contig138" 556 1 28.8 2 0 103 9 216 32 95 137 0 0 0 0 0 0 0 0 0 0 0 0 -10.5436065180834 0.0832186987453718 0.812287930512019 -Inf -0.14405182194453 1 -Inf -0.429906269519527 0.999999910437966 0 0.23747549136121 -1.12249363810578e-07 NA NA NA NA NA NA
"1016" "cap3_Contig1380" 437 1 39.1 3 0 1 0 1 0 1 0 56 46 63 59 61 29 1 0 0 0 0 0 -15.8285008642993 5.5572729951124 0.188848799615916 -11.7085509631836 0.342195150370237 0.237547285812067 -18.8321231551334 4.93022728680436 0.30912074737237 1.18113956220027 1.31399228767439 1.01706870324736 NA NA NA NA NA NA
"1017" "cap3_Contig1381" 360 2 29.7 2 1 24 3 33 11 41 30 2 5 1 6 9 3 2 0 1 2 0 1 -11.9712860953661 -0.0891520243407272 0.831134098842464 -14.1998474110704 -0.561557178097799 0.374510778647452 -17.0403636859054 -0.390826967028728 0.750366634770396 -0.888055721934284 -0.213247271431193 -0.318155963188172 0.661619394033046 0.287072450835297 0.72488573318761 -1.06456582729608 -0.437678449056686 -0.351936702543018
"1018" "cap3_Contig1382" 646 2 35.6 2 0 6 0 4 5 7 4 82 67 59 77 90 63 4 1 0 2 4 0 -13.6690166149459 -0.473608864193431 0.497542003803254 -11.3757250387154 -0.00209213456844725 0.993934910015864 -16.434227882335 0.923670006289297 0.355090039094611 -0.00760153622761597 -0.67836230420728 0.924761388624782 NA NA NA NA NA NA
"1019" "cap3_Contig1383" 344 0 33.7 2 0 85 2 194 21 152 28 11 9 16 16 33 9 NA NA NA NA NA NA -10.7491690389168 1.82018140902336 1.61494312409137e-06 -12.9146491668219 0.570290330020008 0.148993324818942 -Inf -0.429906269519527 0.999999910437966 1.4430963734017 4.79645984516069 -1.12249363810578e-07 NA NA NA NA NA NA
"1020" "cap3_Contig1384" 444 1 29.1 2 0 0 1 0 0 1 0 6 7 6 6 13 5 5 1 6 5 1 3 -16.2339659724075 -1.92056609901881 0.399724512129494 -13.6967438333983 0.252607476026358 0.621528397458066 -15.78760071741 0.00619820711424199 0.9931215164804 0.493685372180592 -0.842113345026444 0.00862100742530168 NA NA NA NA NA NA
"1021" "cap3_Contig1385" 487 0 28.3 2 0 15 1 14 1 5 5 14 6 14 8 18 4 NA NA NA NA NA NA -13.2135410862631 0.586166528905538 0.383234470775058 -13.2990608657322 1.24232441282858 0.00660751854587226 -Inf -0.429906269519527 0.999999910437966 2.71600367064553 0.871952170712198 -1.12249363810578e-07 NA NA NA NA NA NA
"1022" "cap3_Contig1386" 617 4 43.1 3 0 0 0 0 0 1 1 0 0 1 3 1 0 11 12 7 5 12 13 -16.2339659724075 -0.73061878154282 0.731834335450195 -15.8485060366578 -0.602338351121938 0.654570843403236 -14.7377785929113 -0.418543187433631 0.395292032977648 -0.447421377727976 -0.342686479310262 -0.85005945305768 NA NA NA NA NA NA
"1023" "cap3_Contig1387" 432 0 46.3 2 0 2 0 1 1 0 7 2 1868 2 1940 0 2117 NA NA NA NA NA NA -14.529217880169 -2.73490202736834 0.007593387306109 -8.77033310538449 -10.7476134721526 3.74319262790107e-128 -Inf -0.429906269519527 0.999999910437966 -24.0832691936549 -2.66963441679906 -1.12249363810578e-07 NA NA NA NA NA NA
"1024" "cap3_Contig1388" 462 0 31.8 2 0 6 1 9 1 5 2 9 9 35 18 32 7 NA NA NA NA NA NA -13.7490593226195 0.774387240619088 0.350922861234169 -12.7574635832994 0.97390843562653 0.0118483669371242 -Inf -0.429906269519527 0.999999910437966 2.5166285486931 0.932800735841718 -1.12249363810578e-07 NA NA NA NA NA NA
"1025" "cap3_Contig1389" 719 2 54.5 3 0 2 0 3 1 6 2 123 265 193 346 323 229 0 3 2 1 3 4 -14.2880558233521 0.735455275135566 0.455637032966072 -10.1588224863811 -0.625396847218569 0.0122925460873534 -16.2671737976719 -1.16653737810792 0.183899966841498 -2.50363302419377 0.74605029576114 -1.32884241066996 NA NA NA NA NA NA
"1026" "cap3_Contig139" 540 3 38.3 5 0 1 0 3 0 5 1 152 142 224 240 290 162 7 3 4 1 2 6 -14.6245280599734 2.14854475099789 0.110338671727526 -10.3595683105011 0.13148041968029 0.60076789458902 -15.6966289392043 -0.0487855606255719 0.943588623473973 0.52329655987324 1.59667275549145 -0.0707601807912722 NA NA NA NA NA NA
"1027" "cap3_Contig1390" 682 4 46.2 2 0 0 0 2 1 2 0 95 172 88 153 282 120 5 4 3 1 0 2 -15.3176752405333 0.837886123274796 0.58067518605156 -10.644499349581 -0.274144356856037 0.290077502571978 -16.1240729540312 -0.245656420750393 0.766939117192013 -1.05795161347246 0.552398751159904 -0.29638102158133 NA NA NA NA NA NA
"1028" "cap3_Contig1391" 511 3 39.7 2 0 0 0 0 1 0 1 0 13 0 26 0 16 6 1 2 2 1 1 -16.2339659724075 -8.02497239112884 0.0357030747411012 -13.4506107638594 -8.35029910903832 8.2155763620777e-16 -16.2671737976719 0.716752889260933 0.432820541623865 -8.05094711977523 -2.1002929991528 0.784374252674554 NA NA NA NA NA NA
"1029" "cap3_Contig1392" 381 0 46.2 2 0 3 0 4 0 1 1 42 31 58 23 51 8 NA NA NA NA NA NA -14.7298885756312 1.38315202480142 0.334863891097485 -12.0966517833824 1.27426741071098 8.76508131014128e-05 -Inf -0.429906269519527 0.999999910437966 3.92245624908562 0.96436314861041 -1.12249363810578e-07 NA NA NA NA NA NA
"1030" "cap3_Contig1393" 484 1 35.7 2 0 7 0 10 0 7 1 25 12 31 5 19 3 5 6 18 6 8 1 -13.7082373280992 3.17364868219683 0.00492091341645044 -12.9040670574913 1.92868764929667 4.76486216573612e-06 -15.0479335212151 0.834626231125043 0.1470627113803 4.57488298860097 2.81216577732482 1.44998496701469 NA NA NA NA NA NA
"1031" "cap3_Contig1394" 538 4 39 4 0 1 0 0 0 0 0 63 84 59 79 139 57 14 6 7 9 10 1 -16.9271131529674 2.90875152184553 0.669455951642461 -11.2820766789861 0.0113352401065542 0.96691504850197 -14.9819755534234 0.594850098860467 0.277664028183088 0.0414777274363769 0.426894802128193 1.08558186163778 NA NA NA NA NA NA
"1032" "cap3_Contig1395" 863 2 54.2 3 0 2 0 3 0 2 1 972 1273 1109 1474 1710 718 2 1 2 3 1 1 -14.8476716112876 1.44511176651045 0.31782892817101 -8.56835995729689 0.00583746368564512 0.98054527400847 -16.5295380621394 -0.37965445382253 0.696413666048018 0.0243852996645404 0.998929327239031 -0.390166182934013 NA NA NA NA NA NA
"1033" "cap3_Contig1396" 498 0 37.3 3 0 0 0 2 2 0 0 19 25 28 27 37 22 NA NA NA NA NA NA -15.5408187918475 -1.44713695140605 0.352863613798037 -12.3953489160649 -0.00473822871383978 0.988620082982794 -Inf -0.429906269519527 0.999999910437966 -0.0142630944685417 -0.929049152879197 -1.12249363810578e-07 NA NA NA NA NA NA
"1034" "cap3_Contig1397" 468 1 34 2 0 1 0 3 1 1 1 21 29 21 28 52 25 1 2 0 0 0 1 -14.9812030039121 -0.0616130984745532 0.96161534808719 -12.2874599540537 -0.0710177701636336 0.827668732363471 -17.4458287940135 -2.04975342251521 0.199848668580349 -0.217692468323196 -0.0481265986721504 -1.28198283245828 NA NA NA NA NA NA
"1035" "cap3_Contig1398" 425 3 42.6 2 0 0 0 0 0 0 0 31 29 45 35 51 22 6 3 4 1 3 0 -Inf -1.75194877441084 0.999999608671935 -12.0966517833824 0.417020119850998 0.181640472718307 -15.9989098110772 1.35349176516586 0.111069971084408 1.33572103077309 -4.90456995576808e-07 1.59340229554228 NA NA NA NA NA NA
"1036" "cap3_Contig1399" 559 4 35.1 2 0 0 0 3 0 1 0 19 24 26 26 36 15 0 0 5 2 1 0 -15.5408187918475 4.8252991798872 0.107802426265303 -12.4743373273835 0.164657434101352 0.628617220579 -16.7526816134536 1.22639210236811 0.302047348045671 0.483674038752091 1.6081495638426 1.03205287559944 NA NA NA NA NA NA
"1037" "cap3_Contig14" 314 1 34.7 2 0 1 0 0 0 0 1 0 1 0 0 4 1 2 0 0 0 1 0 -16.2339659724075 -1.88575856029991 0.408637048233859 -15.6661844798638 0.308230880779867 0.827944025002333 -17.7335108664653 5.6998920430037 0.0803088226483291 0.217339180673156 -0.82629450786087 1.74889701512147 NA NA NA NA NA NA
"1038" "cap3_Contig140" 540 3 33.1 4 0 2 0 8 5 9 4 76 91 89 62 101 64 4 11 8 4 5 7 -13.5949086427922 -0.0800219151311498 0.906555160213883 -11.2779272954393 0.159183417813153 0.558267908266483 -15.1685615090038 -0.777084314016395 0.167486565411499 0.585416185487757 -0.117384760152667 -1.38032511525411 NA NA NA NA NA NA
"1039" "cap3_Contig1400" 685 3 40.7 3 0 11 1 6 6 7 3 26 63 37 64 78 43 2 0 0 3 5 1 -13.4007526283512 -0.376841124442649 0.559231473062867 -11.7181510369126 -0.524951078849447 0.0727521195854175 -16.434227882335 0.30425538799328 0.752430217698884 -1.79438261659522 -0.583983410960058 0.315436552163097 NA NA NA NA NA NA
"1040" "cap3_Contig1401" 823 4 42.2 3 0 1 0 1 0 0 1 231 291 196 209 376 131 22 8 5 9 23 9 -15.8285008642993 -0.618159231000584 0.747137561433768 -10.1897209279323 0.217983108740578 0.383393007317326 -14.5013898148471 0.388125205045206 0.41414579100049 0.871661613616615 -0.322416004212269 0.816619704312232 NA NA NA NA NA NA
"1041" "cap3_Contig1402" 364 2 40.4 3 0 0 0 0 0 3 1 33 45 30 60 74 40 3 3 5 3 7 2 -15.5408187918475 0.786909671320468 0.620914310969102 -11.8160368781537 -0.321885592880613 0.277316629119925 -15.6966289392043 0.452780286950599 0.518339989914109 -1.08636705952344 0.494554947124708 0.645906376333204 NA NA NA NA NA NA
"1042" "cap3_Contig1403" 343 1 32.7 2 0 0 0 1 0 0 1 6 0 2 1 2 3 0 0 1 0 0 0 -16.2339659724075 -1.09718563300221 0.611538014746811 -14.8188866194766 1.17067464938819 0.172579667920714 -18.8321231551334 4.98382431240799 0.300871806201164 1.36396154823465 -0.507879268128188 1.03456564259055 NA NA NA NA NA NA
"1043" "cap3_Contig1404" 574 2 39.9 2 0 1 0 2 0 1 0 42 39 52 50 85 41 2 1 1 0 4 2 -15.5408187918475 5.3283771346262 0.128811313791702 -11.7246026721941 0.256623174897584 0.37688902522395 -16.5295380621394 0.755699766487689 0.465092890951785 0.883642877394998 1.51880608500612 0.730486452525406 NA NA NA NA NA NA
"1044" "cap3_Contig1405" 469 0 45.2 3 0 2 0 0 0 0 2 112 60 157 64 198 35 NA NA NA NA NA NA -15.5408187918475 -1.94063402470867 0.250731785537686 -11.0185935779918 1.41695980347435 2.21520416933425e-07 -Inf -0.429906269519527 0.999999910437966 5.18030750698051 -1.14857375183622 -1.12249363810578e-07 NA NA NA NA NA NA
"1045" "cap3_Contig1406" 518 3 48.5 2 0 0 0 0 0 0 0 83 40 60 52 84 21 1 2 3 1 2 0 -Inf -1.75194877441084 0.999999608671935 -11.6289983314817 0.932274885214706 0.00141981345829932 -16.6348985777972 0.607721730531513 0.564418596716438 3.19059257502508 -4.90456995576808e-07 0.576290864468544 NA NA NA NA NA NA
"1046" "cap3_Contig1407" 370 5 40.5 2 0 0 0 0 0 0 0 0 0 0 0 0 0 1 0 1 3 1 0 -Inf -1.75194877441084 0.999999608671935 -Inf -0.14405182194453 1 -17.0403636859054 -0.285261694981671 0.818323803642881 0 -4.90456995576808e-07 -0.229701404257625 NA NA NA NA NA NA
"1047" "cap3_Contig1408" 460 0 37.4 2 0 2 0 4 1 4 2 20 25 16 33 29 16 NA NA NA NA NA NA -14.3621637955059 0.512950878485698 0.608513089868699 -12.5234700159612 -0.317008753968756 0.357731469584526 -Inf -0.429906269519527 0.999999910437966 -0.91969633274165 0.512197075208818 -1.12249363810578e-07 NA NA NA NA NA NA
"1048" "cap3_Contig1409" 550 3 39.1 3 0 0 0 0 0 0 1 109 100 128 106 219 85 0 0 2 0 0 0 -16.9271131529674 -6.22445298430725 0.176589149677652 -10.841878763959 0.443532445913244 0.0887589232085266 -18.1389759745735 5.10254847413779 0.147607049777502 1.70198103650619 -1.35133186276797 1.44803576020873 NA NA NA NA NA NA
"1049" "cap3_Contig141" 523 0 35.2 3 0 68 5 85 39 96 56 37 52 58 57 73 31 NA NA NA NA NA NA -11.072041230765 0.0353508592944741 0.9203861727737 -11.7278441661183 0.115024169577764 0.692481237558417 -Inf -0.429906269519527 0.999999910437966 0.395490084939204 0.0999472893954782 -1.12249363810578e-07 NA NA NA NA NA NA
"1050" "cap3_Contig1410" 764 5 36 2 0 2 0 10 0 3 4 147 223 195 275 308 138 11 5 4 7 10 8 -13.982674173801 0.66522000478688 0.446036460152565 -10.2986520442943 -0.124947161190443 0.618824908450667 -15.0254606653631 -0.152647982750219 0.776817238272973 -0.497516445899527 0.762039448645607 -0.283469135219878 NA NA NA NA NA NA
"1051" "cap3_Contig1411" 601 0 37.1 2 0 11 1 16 1 20 0 16 6 18 8 31 3 NA NA NA NA NA NA -13.0352928548568 3.15782191657289 0.000187023122439067 -13.0512247018276 1.76838717668287 6.04376529791753e-05 -Inf -0.429906269519527 0.999999910437966 4.01109550881659 3.73592942254045 -1.12249363810578e-07 NA NA NA NA NA NA
"1052" "cap3_Contig1412" 607 4 40.5 2 0 1 0 2 0 2 4 133 126 140 134 237 109 0 4 3 0 1 1 -14.7298885756312 -0.691408610641184 0.520312873225634 -10.6791590514067 0.276107321831331 0.281502885391275 -16.6348985777972 -0.697064696171194 0.494832402213031 1.07694936972379 -0.64286319476437 -0.682643084612156 NA NA NA NA NA NA
"1053" "cap3_Contig1413" 262 1 49.2 2 0 2 1 2 1 1 0 76 122 81 163 171 83 34 26 15 13 22 9 -14.9812030039121 -0.588787378269752 0.655317941007591 -10.9125942887574 -0.359155576460743 0.173495963285915 -14.0529996620219 0.172683490064551 0.681438661908405 -1.36105609417717 -0.446386696324191 0.410500738440434 NA NA NA NA NA NA
"1054" "cap3_Contig1414" 710 5 33.1 2 0 5 1 10 2 7 9 51 102 57 101 97 78 33 35 23 45 24 33 -13.4007526283512 -0.390617682107799 0.538089430945436 -11.2717353251914 -0.646146983487202 0.017672839290785 -13.5694329662285 -0.928678639146693 0.0143380668435595 -2.37240223859152 -0.615704705774604 -2.44868025128597 NA NA NA NA NA NA
"1055" "cap3_Contig1415" 303 1 46.9 3 0 0 1 0 0 0 2 24 111 16 81 53 82 0 0 1 0 1 1 -15.8285008642993 -8.05920978585986 0.00464664009330839 -11.5525821010373 -1.83517136931036 6.737779091303e-10 -17.7335108664653 0.53440506113176 0.770176879941142 -6.17212595006166 -2.83056133562729 0.292143537303922 NA NA NA NA NA NA
"1056" "cap3_Contig1416" 483 2 38.3 3 0 0 0 2 1 0 1 1 12 1 21 8 23 3 0 0 1 1 0 -15.5408187918475 -1.30610470871586 0.397013075900746 -13.2682892070654 -2.92234728315455 8.0054377536086e-09 -17.2226852426993 1.54473777373484 0.309504670533386 -5.76834377058996 -0.846967788603351 1.01626193377478 NA NA NA NA NA NA
"1057" "cap3_Contig1417" 573 0 31.4 2 0 26 0 19 1 16 2 364 57 289 45 259 26 NA NA NA NA NA NA -12.7682300696077 2.76607763356544 0.000206865487076786 -10.5109679569564 2.76716587067176 8.19894467994545e-23 -Inf -0.429906269519527 0.999999910437966 9.83198148407372 3.71048141095048 -1.12249363810578e-07 NA NA NA NA NA NA
"1058" "cap3_Contig1418" 478 2 46 2 0 0 0 0 0 2 0 155 128 215 218 314 71 2 1 1 0 1 0 -16.2339659724075 4.5231091760167 0.194099146020926 -10.4539698123692 0.640718190391672 0.0126679495872074 -17.2226852426993 1.62098358810847 0.284823674041836 2.49297014901575 1.29854784666854 1.0695460859974 NA NA NA NA NA NA
"1059" "cap3_Contig1419" 489 3 38 2 0 1 1 5 0 0 1 2 2 7 2 1 0 3 0 3 0 4 0 -14.8476716112876 -0.187438826316713 0.882188818477953 -14.8188866194766 1.43780021228526 0.0966347202351645 -16.5295380621394 6.82230454674283 0.00145417864670094 1.66139211573064 -0.148195075007361 3.18367563276085 NA NA NA NA NA NA
"1060" "cap3_Contig142" 346 0 46.2 2 0 2 0 9 5 7 2 77 198 174 246 177 194 NA NA NA NA NA NA -13.7082373280992 0.154384947505495 0.8325005804795 -10.4862753443661 -0.801433378933717 0.00172477234437853 -Inf -0.429906269519527 0.999999910437966 -3.13393810257142 0.211495580488548 -1.12249363810578e-07 NA NA NA NA NA NA
"1061" "cap3_Contig1420" 276 0 38 2 0 12 1 14 2 15 3 13 17 11 15 11 14 NA NA NA NA NA NA -13.0769655512573 1.34189457098489 0.0447486947478784 -13.0634947944194 -0.522687731958043 0.193223787547667 -Inf -0.429906269519527 0.999999910437966 -1.30110128629745 2.00700909335849 -1.12249363810578e-07 NA NA NA NA NA NA
"1062" "cap3_Contig1421" 235 1 42.6 2 0 0 0 0 0 0 0 54 41 81 59 71 51 1 0 1 0 0 0 -Inf -1.75194877441084 0.999999608671935 -11.5802081673122 0.296778938423868 0.296354878334858 -18.1389759745735 5.91823633093742 0.139787434418503 1.04428212956744 -4.90456995576808e-07 1.47658306349264 NA NA NA NA NA NA
"1063" "cap3_Contig1422" 655 2 41.1 2 0 10 0 17 3 14 8 65 74 73 69 97 66 24 15 28 13 18 12 -12.975869434386 0.663013116430646 0.260265591391489 -11.3621193866596 0.00311285072481549 0.99092786468313 -14.131642789341 0.373092402550483 0.379224497830769 0.0113704804543043 1.12576360908191 0.879326082338936 NA NA NA NA NA NA
"1064" "cap3_Contig1423" 807 2 43.1 2 0 0 0 0 0 0 0 1 0 0 0 0 0 NA NA NA NA NA NA -Inf -1.75194877441084 0.999999608671935 -17.4579439490919 5.95998897296461 0.217041088002637 -Inf -0.429906269519527 0.999999910437966 1.23443437088892 -4.90456995576808e-07 -1.12249363810578e-07 NA NA NA NA NA NA
"1065" "cap3_Contig1424" 450 0 28.2 2 0 21 0 19 9 16 12 59 71 70 88 123 62 NA NA NA NA NA NA -12.5833077311137 0.0271896162027978 0.956118216038361 -11.2988485605999 -0.013746900052329 0.95977502362544 -Inf -0.429906269519527 0.999999910437966 -0.050435906387327 0.0550254152280492 -1.12249363810578e-07 NA NA NA NA NA NA
"1066" "cap3_Contig1425" 343 2 40.5 3 0 3 0 9 3 6 1 97 103 68 75 264 80 7 1 7 1 1 2 -13.8360706996091 0.87733304991824 0.29466556408574 -10.9256096568695 0.368812033898633 0.16597895454384 -15.887684175967 1.4467012462212 0.079457449715737 1.38524045433586 1.0479414920135 1.7538427842555 NA NA NA NA NA NA
"1067" "cap3_Contig1426" 427 3 36.5 2 0 4 1 8 2 3 3 107 52 142 53 222 39 9 12 6 11 5 4 -13.882590715244 -0.220814932772888 0.779601905023004 -11.0363216812853 1.51341053679955 3.88826376355038e-08 -14.9819755534234 -0.813146714383017 0.127634812039623 5.49585296940707 -0.279837858093255 -1.52349539455449 NA NA NA NA NA NA
"1068" "cap3_Contig1427" 521 3 33.8 3 0 124 18 174 83 150 285 41 105 38 83 50 83 558 1040 315 435 180 568 -10.2008797506086 -0.828450696061607 0.0104933021960243 -11.4664794019839 -1.22148314662154 1.63677633996177e-05 -10.7942569204238 -1.4303322517066 1.40231933098309e-05 -4.30942759470173 -2.55913487184176 -4.34349772091815 NA NA NA NA NA NA
"1069" "cap3_Contig1428" 448 3 38.8 2 0 0 0 0 2 3 1 200 122 145 127 384 108 10 6 4 4 6 2 -15.1353536837393 -1.02366609946782 0.416069066623388 -10.467687448598 0.7711960490121 0.00261697241606613 -15.3663872523337 0.318216053665206 0.60677146012944 3.00947775525689 -0.813259893271806 0.51468742784742 NA NA NA NA NA NA
"1070" "cap3_Contig1429" 414 2 50 2 0 1 0 0 0 3 0 35 18 47 15 20 30 0 0 2 0 3 0 -15.5408187918475 5.03436142888049 0.0952200962684332 -12.3519984751913 0.542407146148539 0.105849710561137 -17.2226852426993 5.93573766806266 0.0256963465317211 1.6171323714899 1.6684819292172 2.23077032555117 NA NA NA NA NA NA
"1071" "cap3_Contig143" 501 1 32.1 2 0 9 0 18 8 13 4 6 11 13 17 15 4 50 35 61 60 46 32 -12.975869434386 0.436016523350348 0.449313117535316 -13.2682892070654 0.00412345254205029 0.99248269592664 -13.1831489169722 -0.0825192966112362 0.818186709038787 0.00942168285861243 0.756560660250321 -0.229877823675393 NA NA NA NA NA NA
"1072" "cap3_Contig1430" 767 4 41.1 3 0 0 0 0 0 0 0 1 1 0 0 0 1 1 1 2 0 1 1 -Inf -1.75194877441084 0.999999608671935 -16.3593316604237 -1.14335074882668 0.519261409567884 -17.0403636859054 0.570731620551616 0.652277146902771 -0.644484339504322 -4.90456995576808e-07 0.450600998453517 NA NA NA NA NA NA
"1073" "cap3_Contig1431" 412 1 48.8 3 0 0 1 1 0 0 0 40 78 67 83 107 88 0 2 1 1 0 1 -16.2339659724075 -2.26938261158623 0.304257674555877 -11.3202168950056 -0.470971476637532 0.0860322174255628 -17.2226852426993 -2.41050540013289 0.0993110073040688 -1.71670975206185 -1.02734577612908 -1.64820306888203 NA NA NA NA NA NA
"1074" "cap3_Contig1432" 396 4 42.4 2 0 1 0 0 0 0 0 13 12 9 22 10 6 3 4 3 2 0 2 -16.9271131529674 2.90875152184553 0.669455951642461 -13.1812778300758 -0.325026771190163 0.442556809356983 -16.1930658255182 -0.845248070601772 0.317185405522806 -0.767882812603371 0.426894802128193 -1.00025854060334 NA NA NA NA NA NA
"1075" "cap3_Contig1433" 413 2 42.4 2 1 12 2 28 9 26 21 69 83 98 99 119 60 8 2 5 3 12 2 -12.3421456742968 -0.187770076926474 0.680744083610606 -11.1888476653856 0.0925833790104014 0.73041660855485 -15.3663872523337 1.36316566177949 0.0396352321984974 0.344571401834162 -0.4114479725172 2.05753041668111 0.549471826680096 0.971876423662825 0.051447946628906 -0.0352549776014922 -0.598551769511895 1.94772441897663
"1076" "cap3_Contig1434" 234 3 32.9 2 0 0 0 0 0 0 0 0 0 2 0 1 0 1 3 1 2 1 0 -Inf -1.75194877441084 0.999999608671935 -16.3593316604237 6.01501169513438 0.0560971981216355 -16.7526816134536 -1.08497017405495 0.319684267251539 1.91027979286723 -4.90456995576808e-07 -0.995106916160657 NA NA NA NA NA NA
"1077" "cap3_Contig1435" 450 0 40.4 2 0 84 0 84 0 103 1 421 0 337 0 1660 1 NA NA NA NA NA NA -11.3213110866714 6.6970193843135 8.5386289544272e-19 -9.66683443848183 10.8305879147336 9.74856425866135e-91 -Inf -0.429906269519527 0.999999910437966 20.2002080846828 8.85275326351247 -1.12249363810578e-07 NA NA NA NA NA NA
"1078" "cap3_Contig1436" 730 5 40.7 2 0 0 0 0 0 10 4 107 139 174 165 263 143 0 2 0 1 2 2 -14.2880558233521 0.606555385101812 0.558782320857714 -10.5592294147619 0.0506792507336922 0.842079948978002 -16.8862130060781 -1.86757744494695 0.117987318661023 0.199233687273855 0.584651129353707 -1.56327758291899 NA NA NA NA NA NA
"1079" "cap3_Contig1437" 663 6 46 4 0 6 0 4 0 6 3 215 115 266 106 375 51 17 6 12 3 13 6 -13.982674173801 1.10840046663352 0.238269231583938 -10.4297425170339 1.54617776091124 3.46075115779516e-09 -14.7890718872989 1.06164229047469 0.0434401317476157 5.9081003878956 1.17932388319167 2.01945324937691 NA NA NA NA NA NA
"1080" "cap3_Contig1438" 419 1 43.4 2 0 1 0 0 0 1 0 89 81 90 104 152 64 0 0 1 0 1 0 -16.2339659724075 4.73794140714075 0.29845211826459 -11.0949158455514 0.245565921119024 0.357206106836399 -18.1389759745735 5.85082507838623 0.149953566646064 0.920701856179545 1.03975849126502 1.43969550151981 NA NA NA NA NA NA
"1081" "cap3_Contig1439" 797 2 36.1 4 0 5 1 2 4 6 3 4 47 8 28 2 23 3 36 5 33 2 22 -13.882590715244 -0.84015842635637 0.26445230863888 -12.7394450777968 -2.877769481286 1.92391915004943e-11 -14.2170026382922 -3.61046255533142 1.94755982468224e-12 -6.71168329750119 -1.11592951064341 -7.03818787451664 NA NA NA NA NA NA
"1082" "cap3_Contig144" 463 2 36.1 2 0 16 0 21 1 7 2 33 18 66 17 52 4 6 0 17 1 3 4 -13.0769655512573 2.24257956494204 0.00452618018103264 -12.2109198769314 1.90894993458196 4.59543101239174e-08 -15.3981359506483 1.88764929093462 0.00899097886084996 5.46629354085036 2.8389531500819 2.61239696725845 NA NA NA NA NA NA
"1083" "cap3_Contig1440" 620 0 42.4 2 0 41 9 28 20 45 18 147 165 132 199 227 120 NA NA NA NA NA NA -11.8457087879829 -0.358819881073578 0.361228675675869 -10.5602390059632 -0.090516077129682 0.722026063721684 -Inf -0.429906269519527 0.999999910437966 -0.355752313882303 -0.913026364487115 -1.12249363810578e-07 NA NA NA NA NA NA
"1084" "cap3_Contig1441" 749 5 34.4 3 0 25 3 22 8 28 16 181 167 199 202 331 119 18 17 11 16 19 13 -12.3021403396831 0.0428545877806921 0.924865107679928 -10.3687007940643 0.378182152778498 0.133397407042799 -14.2888283728634 -0.385951645668131 0.373679011511029 1.50083823347505 0.09430722889877 -0.889603155040302 NA NA NA NA NA NA
"1085" "cap3_Contig1442" 622 1 40.8 2 0 2 0 0 2 0 2 57 359 69 431 143 266 1 1 2 1 1 1 -15.1353536837393 -2.87467922804058 0.0291627983352177 -10.2687762106715 -2.19807353444749 1.00972186294596e-16 -16.8862130060781 -0.00839414475063578 0.99415948231298 -8.30363657277653 -2.18127884262135 -0.00732006875822905 NA NA NA NA NA NA
"1086" "cap3_Contig1443" 912 4 48.6 2 0 0 0 2 0 2 3 383 138 487 154 550 127 4 1 4 3 4 0 -14.9812030039121 -0.459667951346592 0.716396128679348 -9.94096672448754 1.60667809455382 2.63403664894307e-10 -16.0595344328936 1.22502494586244 0.152724769555464 6.31891642897011 -0.363279468899493 1.42997299621401 NA NA NA NA NA NA
"1087" "cap3_Contig1444" 666 7 39.6 3 0 0 2 0 30 1 47 0 36 2 95 0 63 3 34 3 80 6 49 -12.5450865182935 -7.44568333923255 6.75702179752836e-22 -12.1798292898613 -6.85727687166992 4.89840982837177e-33 -13.6673371812099 -4.16103395969801 6.76425558061973e-18 -11.9733922942042 -9.61731762586296 -8.61882853593713 NA NA NA NA NA NA
"1088" "cap3_Contig1445" 575 4 38.8 2 0 51 7 59 24 42 38 245 306 290 298 430 247 98 100 58 50 36 41 -11.5289504514496 -0.330394788963224 0.373193631199673 -9.95355238993062 0.00247817734836872 0.99195912260381 -12.8840881659528 -0.421726670582651 0.229293065023569 0.0100779159073618 -0.890507149451003 -1.20218188804087 NA NA NA NA NA NA
"1089" "cap3_Contig1446" 516 0 38.6 2 0 4 0 2 0 2 1 88 130 101 112 114 102 NA NA NA NA NA NA -14.7298885756312 1.38620692309091 0.338347855271447 -10.985597654591 -0.328130810922676 0.212138906593668 -Inf -0.429906269519527 0.999999910437966 -1.24770555405686 0.957434770912613 -1.12249363810578e-07 NA NA NA NA NA NA
"1090" "cap3_Contig1448" 305 0 34.4 2 0 1 0 0 0 1 1 10 5 7 12 16 4 NA NA NA NA NA NA -15.8285008642993 -0.330266644840304 0.847558228797383 -13.4689599025276 0.509608474033153 0.281154769058287 -Inf -0.429906269519527 0.999999910437966 1.07772887375055 -0.192234875276657 -1.12249363810578e-07 NA NA NA NA NA NA
"1091" "cap3_Contig1449" 678 3 37.2 2 0 18 0 5 0 8 2 138 3 31 1 158 17 3 1 1 0 3 0 -13.4306055915009 2.24241893833922 0.0175344072716803 -11.6057414693174 3.77208432641593 1.81832767254596e-23 -16.7526816134536 2.38196113829181 0.0755828604021873 9.98249671711044 2.37530599583157 1.77691114494692 NA NA NA NA NA NA
"1092" "cap3_Contig145" 423 0 31 10 0 25 1 41 6 28 15 18 15 20 16 14 14 NA NA NA NA NA NA -12.173522961861 0.785983933364323 0.0928024942466419 -12.8832329705885 0.091603857929894 0.808862823808966 -Inf -0.429906269519527 0.999999910437966 0.241893323246714 1.68079626573121 -1.12249363810578e-07 NA NA NA NA NA NA
"1093" "cap3_Contig1450" 411 0 42.3 3 0 3 0 5 3 1 13 71 192 78 165 109 150 NA NA NA NA NA NA -13.7082373280992 -1.9978891618756 0.00447163021087544 -10.8180681152653 -1.13850659839016 1.4722037295832e-05 -Inf -0.429906269519527 0.999999910437966 -4.33280668399809 -2.84282010458899 -1.12249363810578e-07 NA NA NA NA NA NA
"1094" "cap3_Contig1451" 407 0 35.4 3 0 3 0 8 3 4 10 62 69 59 58 87 63 NA NA NA NA NA NA -13.5949086427922 -0.947427451554414 0.154226508848916 -11.4714919438074 -0.0376896459466789 0.892133120047578 -Inf -0.429906269519527 0.999999910437966 -0.135605547057024 -1.42476027565257 -1.12249363810578e-07 NA NA NA NA NA NA
"1095" "cap3_Contig1452" 749 6 40.3 3 0 1 0 1 1 2 2 257 325 367 274 257 213 5 5 8 5 2 6 -14.9812030039121 -0.783922276805389 0.514171630642999 -10.0236865669587 -0.0214386327363175 0.931381090813244 -15.3981359506483 -0.55150097558709 0.365087387113726 -0.0861073374958093 -0.652355862469282 -0.905713741813108 NA NA NA NA NA NA
"1096" "cap3_Contig1453" 637 1 35.5 2 0 1 0 2 0 0 0 45 23 47 19 48 8 0 1 6 1 0 0 -15.8285008642993 4.34527516641838 0.249350275342425 -12.2109198769314 1.44668525249593 1.5704112977126e-05 -16.7526816134536 1.14879066488079 0.351858910493053 4.31857321124498 1.15192893889826 0.930989664583012 NA NA NA NA NA NA
"1097" "cap3_Contig1454" 502 1 34.9 2 0 5 0 3 1 3 1 27 20 30 27 25 19 3 5 1 1 2 1 -14.3621637955059 0.855112483658508 0.445049785429217 -12.4607316753277 0.19808718620161 0.557098048241031 -16.2671737976719 -0.599689198728548 0.495281853096275 0.587157328187119 0.763693717708393 -0.681932153071267 NA NA NA NA NA NA
"1098" "cap3_Contig1455" 562 3 34.7 2 0 0 0 2 0 0 0 2 12 2 16 1 3 0 1 2 1 2 1 -16.2339659724075 3.8688791502823 0.300896845801383 -13.8744250106357 -2.56582292915003 7.70098210756977e-05 -16.8862130060781 -0.057638360397436 0.960160390975427 -3.95352000793806 1.03451205137069 -0.0499523112218123 NA NA NA NA NA NA
"1099" "cap3_Contig1456" 427 2 42.2 2 0 0 0 0 0 0 0 12 27 9 53 13 24 3 1 0 1 0 5 -Inf -1.75194877441084 0.999999608671935 -12.5306902639347 -1.69745310790693 3.33076807473324e-06 -16.5295380621394 -1.69354207590666 0.094515112925525 -4.64929173995958 -4.90456995576808e-07 -1.67204670352727 NA NA NA NA NA NA
"1100" "cap3_Contig1457" 498 1 37.1 2 0 1 0 8 3 11 5 115 127 154 129 154 102 99 86 57 46 70 54 -13.5949086427922 0.276325302737805 0.692624724098886 -10.7973687992522 0.0940257526933192 0.716253461775816 -12.8110998057839 -0.13681004627814 0.692136041160866 0.36347047867491 0.395295630022394 -0.395957961094216 NA NA NA NA NA NA
"1101" "cap3_Contig1458" 387 0 36.4 2 0 0 0 2 1 0 0 49 35 74 45 117 33 NA NA NA NA NA NA -15.8285008642993 -0.479478658025081 0.830505318088775 -11.5914758921586 0.868081423645745 0.00271432610530355 -Inf -0.429906269519527 0.999999910437966 2.99836474132926 -0.214053524163796 -1.12249363810578e-07 NA NA NA NA NA NA
"1102" "cap3_Contig1459" 468 3 35.3 2 0 9 2 11 3 6 9 72 89 74 118 81 76 2 0 2 3 0 2 -13.2382336988535 -0.615442490974398 0.299821721962879 -11.2235332233735 -0.440462785331522 0.102880566827695 -16.6348985777972 -0.707455908852418 0.489540054766134 -1.63104622181676 -1.03681577564027 -0.691040556099068 NA NA NA NA NA NA
"1103" "cap3_Contig146" 502 3 40 2 0 0 0 0 0 0 2 11 16 14 7 24 15 2 0 9 3 2 1 -16.2339659724075 -6.35980972222753 0.0587190420279826 -12.9920358304373 0.15067522142038 0.704209350840798 -15.9989098110772 1.34049156181045 0.124232248043741 0.379644463010665 -1.89029107315998 1.53724939706427 NA NA NA NA NA NA
"1104" "cap3_Contig1460" 535 2 41.3 2 0 4 0 2 2 5 2 138 242 199 288 282 151 8 10 7 18 7 18 -14.2190629518652 0.0641916881949459 0.944683503544738 -10.2878244056422 -0.291264357920768 0.245362075288971 -14.6126154499573 -1.4725071189014 0.00228140373700146 -1.16168836064341 0.0693845789567828 -3.05092128841195 NA NA NA NA NA NA
"1105" "cap3_Contig1461" 407 1 40.8 2 0 0 0 0 3 0 16 0 228 2 291 3 223 2 32 1 19 0 27 -13.982674173801 -7.83560012617967 4.65291100177236e-08 -10.841878763959 -7.44646042630911 6.63905329609115e-64 -14.437674000461 -5.1440417125925 1.81848022507817e-15 -16.8770406498181 -5.46408860510223 -7.95313634296846 NA NA NA NA NA NA
"1106" "cap3_Contig1462" 424 0 35.8 2 0 12 2 23 5 23 4 106 103 154 132 217 125 NA NA NA NA NA NA -12.6930066483701 0.984238070173917 0.0766864257523454 -10.7281198786024 0.205662844923974 0.424822428666723 -Inf -0.429906269519527 0.999999910437966 0.798082823074631 1.7702444604712 -1.12249363810578e-07 NA NA NA NA NA NA
"1107" "cap3_Contig1463" 591 0 45 2 0 0 0 0 1 0 0 79 85 90 82 100 63 NA NA NA NA NA NA -16.9271131529674 -6.83975932495873 0.114309488481483 -11.2453378533403 0.0900454234547706 0.738710754498725 -Inf -0.429906269519527 0.999999910437966 0.333561128822213 -1.57911584258234 -1.12249363810578e-07 NA NA NA NA NA NA
"1108" "cap3_Contig1464" 876 3 40.1 3 0 1 1 2 0 3 5 97 124 128 129 142 94 7 12 7 18 3 3 -14.4422065031794 -1.1714612835568 0.21586794535742 -10.8870609867523 -0.065935629198409 0.79996442594418 -14.9201001497053 -1.28722469524139 0.0173294089824208 -0.253393142932377 -1.2375904821694 -2.37964318628149 NA NA NA NA NA NA
"1109" "cap3_Contig1465" 355 2 28.5 2 0 3 0 4 0 2 6 9 11 7 7 6 10 2 5 2 2 2 0 -14.2190629518652 -0.60590612685021 0.490689882194426 -13.5459209436637 -0.477769221517118 0.315628059400182 -16.2671737976719 -0.541593548663271 0.535318824769735 -1.00348261805884 -0.689211974789548 -0.61990729184142 NA NA NA NA NA NA
"1110" "cap3_Contig1466" 700 6 51 2 0 0 0 0 1 0 0 4 12 0 85 3 2 1 1 4 0 1 1 -16.9271131529674 -6.83975932495873 0.114309488481483 -12.7945048549798 -3.3799725977789 6.3497512068568e-10 -16.7526816134536 1.13371981086005 0.330762042785426 -6.18149465151988 -1.57911584258234 0.97258008834834 NA NA NA NA NA NA
"1111" "cap3_Contig1467" 645 3 44.2 2 0 40 0 54 1 10 0 1108 1 866 2 623 0 132 1 32 0 36 1 -12.2731528028099 4.95725323393526 3.50584062645282e-08 -9.59467722508228 9.80164908145673 1.69342915271809e-97 -13.5238554577322 6.20392099726564 1.40790840700921e-19 20.9548834815744 5.51409256284962 9.05167574952014 NA NA NA NA NA NA
"1112" "cap3_Contig1468" 360 1 43.1 2 0 0 0 0 1 0 4 0 46 3 49 0 49 NA NA NA NA NA NA -15.3176752405333 -7.16331472753421 0.00207098941745989 -12.4675113623131 -5.80678463087862 1.90239081397222e-26 -Inf -0.429906269519527 0.999999910437966 -10.6418859992137 -3.07985852781093 -1.12249363810578e-07 NA NA NA NA NA NA
"1113" "cap3_Contig1469" 597 3 45.9 2 0 1 0 1 1 1 0 90 93 136 76 156 31 4 0 3 2 7 0 -15.5408187918475 0.0657529234813835 0.969700667385757 -11.0914735013604 0.873434468121945 0.00135607101816784 -16.0595344328936 2.36424024125844 0.0156842776696665 3.20384151614514 0.0379837135198902 2.41618065090284 NA NA NA NA NA NA
"1114" "cap3_Contig147" 586 0 29.9 2 0 3 1 10 5 4 1 1 3 2 3 1 0 NA NA NA NA NA NA -13.7490593226195 -0.186157352076845 0.803467907210402 -15.1553588560978 -0.469474294153719 0.62763840356068 -Inf -0.429906269519527 0.999999910437966 -0.485053488905956 -0.248861512727514 -1.12249363810578e-07 NA NA NA NA NA NA
"1115" "cap3_Contig1470" 710 5 38.5 3 0 0 1 0 1 0 0 64 90 71 86 114 73 7 3 9 5 6 1 -16.2339659724075 -8.73456414245312 0.00855453968707127 -11.2473438720672 -0.186290756289714 0.490385227726132 -15.3981359506483 0.923028617068343 0.151425848892385 -0.689696245023816 -2.62936139308039 1.43451325629258 NA NA NA NA NA NA
"1116" "cap3_Contig1471" 530 2 41.1 2 0 0 0 1 0 3 0 157 47 125 22 102 33 6 2 6 1 0 0 -15.5408187918475 5.16034237973437 0.0744711028280446 -11.2717353251914 1.81284778118843 4.44330562032781e-10 -16.1240729540312 1.59455485906512 0.0807693051899258 6.23760158541035 1.78370813959401 1.74623972191325 NA NA NA NA NA NA
"1117" "cap3_Contig1472" 610 2 34.1 3 0 8 1 16 7 17 9 111 95 76 109 117 88 0 2 2 0 0 0 -12.866670142421 -0.014003968937082 0.97907840930223 -11.0677032820265 -0.103876151531825 0.696105023301329 -17.4458287940135 -0.356325778169971 0.81247348388586 -0.390583635987912 -0.0262243308998721 -0.237236290688439 NA NA NA NA NA NA
"1118" "cap3_Contig1473" 688 2 39.4 2 0 0 0 3 1 0 1 66 71 79 63 88 50 1 0 0 0 0 0 -15.3176752405333 -0.773457937957219 0.596520603145751 -11.4248577272931 0.204037622010049 0.460579250671293 -18.8321231551334 4.93022728680436 0.30912074737237 0.737893365895251 -0.529410662525446 1.01706870324736 NA NA NA NA NA NA
"1119" "cap3_Contig1474" 312 2 37.2 2 0 0 0 0 0 0 1 2 0 3 3 0 0 0 2 3 0 2 0 -16.9271131529674 -6.22445298430725 0.176589149677652 -15.378502407412 0.96568292702043 0.372670354199173 -16.8862130060781 0.890073504948399 0.462286327748036 0.891482540268483 -1.35133186276797 0.735087301011777 NA NA NA NA NA NA
"1120" "cap3_Contig1475" 445 0 35.7 3 0 1 0 5 2 6 1 26 26 37 27 42 13 NA NA NA NA NA NA -14.2190629518652 0.855989766854942 0.371734665350324 -12.3162803925892 0.562842721368374 0.088351955627225 -Inf -0.429906269519527 0.999999910437966 1.70415595323381 0.893228786387725 -1.12249363810578e-07 NA NA NA NA NA NA
"1121" "cap3_Contig1476" 405 1 35.1 2 0 27 0 13 11 16 4 114 138 108 130 170 52 4 2 3 0 3 0 -12.6644332759261 0.329771622892706 0.532456172871317 -10.8898660376799 0.228536567320314 0.385440628275322 -16.3472165053454 1.95721724559038 0.061760128937396 0.867915435525028 0.624261029119261 1.86801393258367 NA NA NA NA NA NA
"1122" "cap3_Contig1477" 431 0 47.1 2 0 1 0 2 0 2 0 78 141 79 150 107 106 NA NA NA NA NA NA -15.3176752405333 5.55109697660861 0.0740911418084625 -10.9641901092402 -0.733232458760997 0.00539174368858803 -Inf -0.429906269519527 0.999999910437966 -2.78264698210588 1.78605012961461 -1.12249363810578e-07 NA NA NA NA NA NA
"1123" "cap3_Contig1478" 570 2 36.5 2 0 28 1 7 1 3 6 114 145 108 156 166 69 376 112 38 11 37 11 -13.0984717564783 0.144527504590965 0.827438993282274 -10.8272605634495 -0.0208135659527422 0.936328074080331 -12.4605113079016 1.33798371708769 0.000457056173707807 -0.0798858120832643 0.217987317128605 3.50473838630969 NA NA NA NA NA NA
"1124" "cap3_Contig1479" 408 1 38.2 4 0 3 0 2 0 1 3 60 102 51 74 88 60 4 1 1 4 4 0 -14.7298885756312 -0.470019252177168 0.680593244983915 -11.3825979180032 -0.394621306609808 0.151936680444443 -16.1930658255182 0.458609216847211 0.594596292488541 -1.43272416625855 -0.411653728100032 0.532187279193264 NA NA NA NA NA NA
"1125" "cap3_Contig148" 615 6 41.3 2 0 16 0 22 0 15 0 1064 21 596 17 697 11 469 1 146 2 125 2 -12.9568212394153 6.74590040795013 4.61664365263261e-07 -9.67222305255723 5.49559169202657 7.1929266190885e-65 -12.2187389367538 6.66138537444706 2.0183460052929e-34 17.007765512277 5.04159632579475 12.2351086463189 NA NA NA NA NA NA
"1126" "cap3_Contig1480" 473 2 32.6 2 0 44 3 46 18 38 33 96 91 93 102 205 103 3410 647 1288 262 695 109 -11.7231064658906 -0.110102175679061 0.779298335201025 -10.9212523515006 0.166561293961254 0.525197273747459 -10.0663526111462 2.02512965564757 8.29738044288261e-10 0.635354442242346 -0.280233540938746 6.13913160958358 NA NA NA NA NA NA
"1127" "cap3_Contig1481" 615 1 43.7 3 0 10 1 21 2 17 12 238 287 207 286 265 194 74 35 33 41 53 32 -12.7839784265759 0.489017976836991 0.371417902882255 -10.1601756665605 -0.238615589989544 0.336486775663951 -13.2411361746226 0.0837459194222514 0.81848306654119 -0.961130062735746 0.893820567433067 0.229496466671439 NA NA NA NA NA NA
"1128" "cap3_Contig1482" 390 1 37.7 2 0 1 0 6 1 1 3 51 65 73 80 63 67 NA NA NA NA NA NA -14.4422065031794 -0.308641836389811 0.751788575259091 -11.468982532202 -0.331815118408811 0.233704643788314 -Inf -0.429906269519527 0.999999910437966 -1.19086994799253 -0.316281864425461 -1.12249363810578e-07 NA NA NA NA NA NA
"1129" "cap3_Contig1483" 400 1 28.5 3 0 11 1 21 8 19 11 6 8 5 15 11 5 4 1 3 1 1 1 -12.6644332759261 0.0565838159209048 0.910628351473168 -13.5459209436637 -0.472876299537244 0.327162112905621 -16.434227882335 0.992840731587387 0.317980851662801 -0.979846058354254 0.112246006808683 0.99861578260867 NA NA NA NA NA NA
"1130" "cap3_Contig1484" 387 4 38.5 2 0 0 0 1 0 0 0 52 28 47 45 58 19 6 0 4 2 6 2 -16.9271131529674 3.87474834155418 0.461889291569982 -11.9404910526272 0.696785531227847 0.0226284034131896 -15.8363908815794 1.56996870026126 0.0521053663819562 2.27965086861007 0.735739425302218 1.94226220165296 NA NA NA NA NA NA
"1131" "cap3_Contig1486" 682 4 43.4 3 0 4 2 3 3 12 6 8 4 1 12 8 4 5 1 7 7 7 2 -13.5259157713052 -0.597900792556909 0.367202168897186 -13.8470260364476 -0.367053887781589 0.497546584922827 -15.4648273251469 0.590543858561015 0.36325154853964 -0.67835507723609 -0.901726506300127 0.909186766176515 NA NA NA NA NA NA
"1132" "cap3_Contig1487" 453 0 34.2 2 0 18 0 24 11 29 13 30 33 44 48 39 26 NA NA NA NA NA NA -12.3732362613669 0.322045273722812 0.495164565194817 -12.0643164027395 -0.0328405072905452 0.915195443039811 -Inf -0.429906269519527 0.999999910437966 -0.10648766326772 0.682117643251284 -1.12249363810578e-07 NA NA NA NA NA NA
"1133" "cap3_Contig1488" 466 0 33.5 2 0 20 7 25 11 23 26 28 56 26 46 39 58 NA NA NA NA NA NA -12.2086142816723 -0.850336815037838 0.043102996765402 -11.9245544603643 -0.962570214304556 0.00151072974405385 -Inf -0.429906269519527 0.999999910437966 -3.17261450098724 -2.02271056732321 -1.12249363810578e-07 NA NA NA NA NA NA
"1134" "cap3_Contig1489" 410 2 42 2 0 0 0 0 1 0 0 14 13 13 18 16 16 2 5 1 0 0 0 -16.9271131529674 -6.83975932495873 0.114309488481483 -12.9581342787616 -0.287653882647136 0.457816646141099 -16.7526816134536 -1.02340284330746 0.368988281347051 -0.742446844825288 -1.57911584258234 -0.898370081533864 NA NA NA NA NA NA
"1135" "cap3_Contig149" 552 2 34.1 3 1 7 0 6 4 3 1 57 29 57 31 77 22 2 0 1 0 2 0 -13.882590715244 0.0423445396885602 0.959093609727195 -11.8484721539069 1.07875899968359 0.000375957064317294 -17.2226852426993 6.47570747950387 0.02255218728567 3.55641009043609 0.051291037521987 2.28093679431346 0.938892032014369 0.00149770758541407 0.0260571087359998 3.1751273430751 -0.0766625067391173 2.22535957952148
"1136" "cap3_Contig1490" 645 4 50.1 2 0 0 0 1 2 0 2 16 1044 14 1423 19 1529 0 4 2 10 0 2 -15.3176752405333 -3.20126325150158 0.0286500987124097 -9.15270711959927 -6.52621494192831 1.48753336102601e-86 -15.9417513972372 -3.4318712340827 0.000259366937079482 -19.7187869829282 -2.18826783087499 -3.65282902492235 NA NA NA NA NA NA
"1137" "cap3_Contig1491" 632 4 40.7 3 0 21 1 38 2 24 1 124 25 145 29 98 5 21 3 20 5 12 3 -12.4612050343128 2.90550079950026 1.26696067879075e-05 -11.4035046028225 2.70783268691629 7.2499411712247e-18 -14.6732400717737 1.85141542052356 0.000660677775416703 8.61088385798474 4.36573489409243 3.40539763413487 NA NA NA NA NA NA
"1138" "cap3_Contig1492" 538 1 34.4 2 0 12 0 14 3 17 10 39 46 50 59 85 49 0 2 2 1 3 1 -12.9017614622322 0.530284375321052 0.351634582764875 -11.6649303407077 -0.0413422120550666 0.885463552301925 -16.6348985777972 -0.164579904877316 0.87236218306868 -0.144046751387313 0.931423416269315 -0.160658746147827 NA NA NA NA NA NA
"1139" "cap3_Contig1493" 644 2 43 2 0 0 0 0 0 0 0 0 0 0 0 0 0 0 1 0 0 0 0 -Inf -1.75194877441084 0.999999608671935 -Inf -0.14405182194453 1 -18.8321231551334 -5.71504972514864 0.212708662270422 0 -4.90456995576808e-07 -1.24615182291498 NA NA NA NA NA NA
"1140" "cap3_Contig1494" 623 3 38.5 3 0 3 0 2 1 2 2 26 39 43 49 70 29 6 2 6 6 2 3 -14.6245280599734 -0.25881348979037 0.812847100162657 -11.9127665046123 0.0329023249354643 0.913127399569056 -15.6132473302652 -0.0530731103416063 0.936747741956883 0.109094673546317 -0.236754695421347 -0.0793581664954646 NA NA NA NA NA NA
"1141" "cap3_Contig1495" 400 2 37.8 2 0 3 0 1 2 2 1 32 36 19 20 31 9 9 5 7 1 7 5 -14.7298885756312 -0.613990350084781 0.586373616639461 -12.4675113623131 0.319871510517602 0.353015118591599 -15.3057626305172 0.66191136717782 0.278351128371693 0.928756835828082 -0.544098610432082 1.08403083264362 NA NA NA NA NA NA
"1142" "cap3_Contig1496" 334 2 32 2 0 1 2 4 0 3 2 4 10 5 4 5 7 2 1 0 1 1 3 -14.4422065031794 -0.491596422483458 0.614920266907073 -13.9025958876024 -0.725223044132201 0.190135819055619 -16.7526816134536 -1.21716071345107 0.263711436519119 -1.31017743026841 -0.503062590942113 -1.11766186325958 NA NA NA NA NA NA
"1143" "cap3_Contig1497" 371 2 30.2 2 0 75 4 94 30 98 46 116 128 122 152 167 156 115 82 746 315 99 39 -11.0777883730205 0.450122143650761 0.211476590379421 -10.7233522891189 -0.270531563266237 0.294153014334248 -11.5907568718111 0.603430440132242 0.0726835236202114 -1.04905454635899 1.24951549320362 1.79481284470665 NA NA NA NA NA NA
"1144" "cap3_Contig1498" 623 4 42.4 3 0 0 0 1 1 0 1 17 76 15 109 48 10 2 1 1 0 1 0 -15.8285008642993 -2.21953503239464 0.205062089872332 -11.8411728514253 -1.21251104335252 0.000187780611149912 -17.2226852426993 1.62098358810847 0.284823674041836 -3.73491230429027 -1.26726069442455 1.0695460859974 NA NA NA NA NA NA
"1145" "cap3_Contig1499" 404 1 45.3 2 0 0 0 0 0 0 0 52 61 42 55 95 27 NA NA NA NA NA NA -Inf -1.75194877441084 0.999999608671935 -11.6528089801754 0.243832196755287 0.400266643554749 -Inf -0.429906269519527 0.999999910437966 0.841145114991446 -4.90456995576808e-07 -1.12249363810578e-07 NA NA NA NA NA NA
"1146" "cap3_Contig15" 432 2 39.6 2 0 2 0 3 1 6 4 75 100 99 128 142 88 268 26 230 33 201 17 -14.1545244307276 0.0619483717786024 0.94348465842044 -11.009054554945 -0.176762456146066 0.502233522387481 -12.1792601257801 2.8034701470606 2.83534568674644e-14 -0.670979604687494 0.07089080888385 7.60562305755045 NA NA NA NA NA NA
"1147" "cap3_Contig150" 849 3 38.4 4 0 1 1 6 3 5 10 100 68 98 102 91 66 5 1 4 1 0 1 -13.6690166149459 -1.36561023890585 0.0436799831851928 -11.1945456865002 0.178310109289909 0.509228617837801 -16.3472165053454 1.14992112739837 0.240803367219946 0.660039287435114 -2.01714883940069 1.17298114425084 NA NA NA NA NA NA
"1148" "cap3_Contig1500" 461 2 35.8 3 0 0 0 0 0 0 3 18 21 27 27 35 31 12 13 7 3 21 7 -15.8285008642993 -6.32038036451614 0.0219142171769116 -12.3890397468716 -0.18904980103247 0.569057003360864 -14.6889884287419 0.368585336120511 0.462588370838543 -0.56944084686522 -2.291851440234 0.734591410337493 NA NA NA NA NA NA
"1149" "cap3_Contig1501" 534 3 30 2 0 35 5 38 12 33 24 60 55 76 56 77 64 12 8 4 6 3 12 -11.9366805661887 -0.0925212645716147 0.82101832184606 -11.4969386094686 0.127268484840434 0.649586668113696 -15.0254606653631 -0.946976898764565 0.0810041594373302 0.454336473356097 -0.226235422112212 -1.74488918982964 NA NA NA NA NA NA
"1150" "cap3_Contig1502" 492 1 41.5 3 0 0 0 4 1 3 3 3 16 6 25 13 10 4 2 0 7 1 3 -14.529217880169 -0.22189558320473 0.829921180892997 -13.1674845079435 -1.40196173444848 0.00135822463441053 -15.9989098110772 -1.67340188646982 0.037012948083687 -3.20338459630015 -0.214802657478199 -2.08562121496167 NA NA NA NA NA NA
"1151" "cap3_Contig1503" 403 1 43.2 2 0 5 0 1 2 3 1 222 261 222 342 440 263 10 4 2 8 13 7 -14.4422065031794 -0.116769749623929 0.91167502507623 -9.9905728821743 -0.182708597922165 0.459239876147402 -15.0479335212151 -0.128563082223802 0.81455876109299 -0.740099081262028 -0.110926003450108 -0.234549046745581 NA NA NA NA NA NA
"1152" "cap3_Contig1504" 424 2 32.3 2 0 1 0 2 1 4 0 45 18 25 18 67 8 8 3 2 0 5 3 -14.8476716112876 1.62917241139972 0.250174304676123 -12.259446917826 1.45416990008026 2.30757377722976e-05 -15.78760071741 0.896696359168629 0.238845090564985 4.23284126627598 1.14992611279914 1.17787839203196 NA NA NA NA NA NA
"1153" "cap3_Contig1505" 689 2 48.6 2 0 2 0 7 0 0 1 280 220 444 220 336 69 10 1 11 4 6 0 -14.6245280599734 1.52832750066074 0.277759343021942 -10.0997501963588 1.06114260731295 2.79841078244841e-05 -15.3663872523337 2.11290037580768 0.00293072320596236 4.1892798837152 1.08536654622672 2.97491230095655 NA NA NA NA NA NA
"1154" "cap3_Contig1506" 476 1 35.7 2 0 1 0 0 0 0 0 130 104 98 70 263 40 7 2 2 2 4 1 -16.9271131529674 2.90875152184553 0.669455951642461 -10.8997461462796 1.01169328451384 0.000178025583450046 -15.9417513972372 0.927235081977669 0.248977431243829 3.7483164033159 0.426894802128193 1.15283666689407 NA NA NA NA NA NA
"1155" "cap3_Contig1507" 481 0 31.2 2 0 13 1 16 2 5 5 252 92 267 92 259 74 NA NA NA NA NA NA -13.189443534684 0.430955948606615 0.507116307173973 -10.5148215262724 1.46168462189829 2.3834096856365e-08 -Inf -0.429906269519527 0.999999910437966 5.58158175769573 0.66333455988079 -1.12249363810578e-07 NA NA NA NA NA NA
"1156" "cap3_Contig1508" 549 1 43.2 2 0 14 0 11 0 7 0 642 20 681 7 480 10 1 1 0 0 1 0 -13.4613772501677 6.1397150935412 0.000131564573827834 -9.94042309848883 5.55790122180003 2.26478802267565e-62 -17.7335108664653 0.546852488429843 0.75719831140613 16.6673324025173 3.8235112726071 0.309161982944301 NA NA NA NA NA NA
"1157" "cap3_Contig1509" 473 2 41.6 3 0 1 0 4 2 2 4 281 461 317 542 755 377 0 11 4 3 1 3 -14.3621637955059 -0.96829932149318 0.280995473558335 -9.5447887631638 -0.304558945720136 0.212530402334624 -15.7410807017751 -2.11697356547845 0.0050167124308237 -1.24663761661318 -1.07808578759699 -2.80595868404119 NA NA NA NA NA NA
"1158" "cap3_Contig151" 425 3 41.4 3 0 13 0 13 0 12 4 46 20 67 23 85 17 134 14 76 10 79 13 -13.189443534684 1.90816059168024 0.0111782844159119 -11.9049843641702 1.5495427327456 9.18563335882344e-07 -13.0452257737667 2.50738846871874 3.56119794621113e-10 4.90832758235756 2.53707549848732 6.27213971595093 NA NA NA NA NA NA
"1159" "cap3_Contig1510" 1097 8 40 4 0 2 2 9 4 3 7 657 178 906 227 901 110 137 54 117 39 89 16 -13.6312762869631 -1.36390645013688 0.0399817651044139 -9.45860099637858 2.16089419340254 2.31277811900845e-17 -12.7184409753012 1.33282383555319 0.000193059497618886 8.47689786449556 -2.05393725351513 3.72792932509752 NA NA NA NA NA NA
"1160" "cap3_Contig1511" 474 0 39.2 2 0 1 0 0 1 1 1 4 8 1 7 11 10 NA NA NA NA NA NA -15.5408187918475 -1.46615628325931 0.349838510203105 -13.7443718823876 -1.04142241485643 0.0494376645587876 -Inf -0.429906269519527 0.999999910437966 -1.96479763058457 -0.934902574499778 -1.12249363810578e-07 NA NA NA NA NA NA
"1161" "cap3_Contig1512" 405 3 45.7 2 0 7 0 14 2 10 2 57 66 63 87 100 35 14 7 13 6 13 5 -13.371765091478 1.62004756985182 0.0345370168652666 -11.4466767746877 0.120542679295475 0.666608704748389 -14.771680144587 0.730066120363325 0.152478044432029 0.430807006321363 2.11374542050607 1.43083313404165 NA NA NA NA NA NA
"1162" "cap3_Contig1513" 531 0 46.7 2 0 2 0 0 2 2 2 45 30 70 45 128 20 NA NA NA NA NA NA -14.8476716112876 -1.47251183657153 0.192826155469392 -11.6348980536088 1.13962666205021 0.000129094299052934 -Inf -0.429906269519527 0.999999910437966 3.82818006579204 -1.30226399460773 -1.12249363810578e-07 NA NA NA NA NA NA
"1163" "cap3_Contig1514" 342 4 49.7 2 0 6 0 7 0 17 0 649 4 498 0 394 1 77 4 53 2 31 1 -13.5259157713052 6.40490615813291 2.47586251905926e-05 -10.1145177199445 8.31114885429977 1.80770750961429e-79 -13.7081591757302 4.1425153296746 1.85499999189255e-14 18.8756832862178 4.21698881383066 7.6602994850631 NA NA NA NA NA NA
"1164" "cap3_Contig1515" 422 3 40.5 2 0 0 0 0 0 1 0 12 5 8 5 4 6 0 1 2 1 0 0 -16.9271131529674 4.96463580720881 0.345583543772171 -13.7690644949779 0.496452544829398 0.342886961942613 -17.4458287940135 -0.390864488112402 0.796077617372508 0.948476438666265 0.943190359109675 -0.258426693859015 NA NA NA NA NA NA
"1165" "cap3_Contig1516" 450 1 43.3 2 0 5 0 8 0 3 2 151 47 169 49 182 24 27 3 20 2 14 0 -14.0367413950712 1.51676410585718 0.142740642315637 -11.0250038563527 1.98364152926651 1.79157917527453e-12 -14.642468413107 3.24764791798145 2.48787690101179e-07 7.04981337287272 1.4656610794464 5.15861168297542 NA NA NA NA NA NA
"1166" "cap3_Contig1517" 424 3 34 2 0 3 1 7 2 7 4 27 23 32 30 43 13 7 7 4 4 3 3 -13.7490593226195 -0.02690948843647 0.970972690507107 -12.3339799696886 0.519314467565432 0.117136909224443 -15.4999186449582 -0.41397140693687 0.515737161650235 1.56690495536811 -0.0363883661468902 -0.649930428996347 NA NA NA NA NA NA
"1167" "cap3_Contig1518" 414 1 40.6 2 0 1 0 0 0 0 1 6 160 8 148 13 122 0 2 0 1 0 0 -16.2339659724075 -1.88575856029991 0.408637048233859 -11.3332605581977 -4.1853325113737 5.63088372933029e-34 -17.7335108664653 -6.51957763260993 0.0312501548689053 -12.1515200536496 -0.82629450786087 -2.15387271978687 NA NA NA NA NA NA
"1168" "cap3_Contig1519" 727 3 33.7 2 0 8 0 12 7 15 9 92 89 107 99 163 101 9 4 14 4 10 7 -12.9952875202431 -0.096852912205744 0.86114004820235 -10.9794343068833 0.134131093903567 0.610054963795774 -14.9609221442255 0.704649969168085 0.194117791774413 0.50999500131678 -0.174923113660835 1.29849354864764 NA NA NA NA NA NA
"1169" "cap3_Contig152" 521 2 42.4 2 0 3 0 13 0 4 1 20 34 73 64 44 18 12 10 37 24 16 6 -13.882590715244 2.93661562347664 0.0120642363222727 -11.9245544603643 0.126595558934233 0.6812667954689 -14.1781628049759 0.318126971864581 0.470832091944077 0.410735087696635 2.5102598100491 0.721125843425278 NA NA NA NA NA NA
"1170" "cap3_Contig1520" 361 2 43.8 4 0 0 0 2 5 4 13 26 396 18 209 32 200 8 82 15 36 5 45 -13.7490593226195 -2.53217290369107 0.000529908438721382 -10.6768863231557 -3.52089852106777 2.93024780923322e-32 -13.5798497270868 -2.93726382604812 6.69644061147608e-12 -11.8241004539673 -3.4651638924803 -6.86398768499749 NA NA NA NA NA NA
"1171" "cap3_Contig1521" 439 1 36.9 3 0 15 0 31 11 16 14 276 309 271 353 457 183 320 190 362 260 288 146 -12.4612050343128 0.0159715420891696 0.97331574797892 -9.93554371770473 0.113285269452046 0.646166542306821 -11.4758432785827 0.305653448022168 0.343075895443083 0.459094171070891 0.0334499871291508 0.948105211493223 NA NA NA NA NA NA
"1172" "cap3_Contig1522" 665 3 35.2 3 0 47 2 80 14 105 56 101 113 118 107 176 107 309 151 191 109 220 89 -11.2100854515612 0.687541712879936 0.072539342272966 -10.875918810199 0.0858992870817148 0.741327393089236 -11.8576442441084 0.619382860468095 0.0591405059397111 0.330096042945514 1.7957182225001 1.88714737669117 NA NA NA NA NA NA
"1173" "cap3_Contig1523" 661 2 49.3 3 0 0 0 1 1 0 1 54 421 367 267 19 51 1 0 2 1 0 0 -15.8285008642993 -2.21953503239464 0.205062089872332 -10.3855220485545 -1.30679979813226 7.84229963027882e-06 -17.4458287940135 1.26494007759425 0.437365783347168 -4.46944452182107 -1.26726069442455 0.776649170185755 NA NA NA NA NA NA
"1174" "cap3_Contig1524" 389 3 47.3 2 0 2 0 0 1 4 0 113 174 98 165 248 121 11 7 11 7 10 7 -14.9812030039121 1.25102219975422 0.404787509976779 -10.6346578267362 -0.251957414678517 0.326754446399692 -14.8618312415813 0.179057842492095 0.726115279198307 -0.980672140945322 0.833101460485072 0.35029771597852 NA NA NA NA NA NA
"1175" "cap3_Contig1525" 243 0 39.9 2 0 7 0 5 5 3 2 49 32 48 23 57 24 NA NA NA NA NA NA -13.8360706996091 -0.522890036122946 0.49502185878861 -12.0069054955262 0.830673856960185 0.00727773191565631 -Inf -0.429906269519527 0.999999910437966 2.68386117463675 -0.68234336431378 -1.12249363810578e-07 NA NA NA NA NA NA
"1176" "cap3_Contig1526" 476 2 37.4 2 0 0 0 1 2 3 1 1 12 2 7 1 3 12 8 6 3 6 4 -14.9812030039121 -0.638038121906667 0.595881159675286 -14.1998474110704 -2.42920226050152 0.00082933469076658 -15.1685615090038 0.26629837956531 0.643640984825648 -3.34281399676556 -0.530332871308245 0.462614121314825 NA NA NA NA NA NA
"1177" "cap3_Contig1527" 348 2 44.3 3 0 0 0 0 1 0 0 0 0 0 3 0 0 0 0 0 2 0 1 -16.9271131529674 -6.83975932495873 0.114309488481483 -16.3593316604237 -5.24555606182442 0.0619864753503326 -17.7335108664653 -6.55650992846178 0.0293080082307876 -1.86639247363677 -1.57911584258234 -2.17931860248588 NA NA NA NA NA NA
"1178" "cap3_Contig1528" 350 1 32.9 2 0 9 0 14 7 18 6 7 5 9 3 10 1 40 27 49 18 29 10 -12.9381291064031 0.403080069454328 0.474887185738513 -13.9025958876024 1.4681206221982 0.0123335063665938 -13.6788315606356 0.726650344266881 0.0666240644167513 2.50245568838994 0.714549942023742 1.83420166475986 NA NA NA NA NA NA
"1179" "cap3_Contig1529" 412 2 38.3 2 0 0 0 2 0 1 1 169 111 154 90 344 64 14 2 11 5 9 5 -15.5408187918475 0.515962705791533 0.755546567065143 -10.6206111344063 1.12188189396365 1.80147644010026e-05 -15.0034817586443 1.07546575343309 0.0564682204270475 4.28817438038876 0.311334204442963 1.90740455166963 NA NA NA NA NA NA
"1180" "cap3_Contig153" 658 0 43.8 3 0 1 0 2 0 2 1 94 142 132 178 141 130 NA NA NA NA NA NA -15.1353536837393 1.1417004891453 0.45602799267468 -10.7523048542319 -0.447442311032393 0.0828422706626132 -Inf -0.429906269519527 0.999999910437966 -1.73442743541819 0.745403228614942 -1.12249363810578e-07 NA NA NA NA NA NA
"1181" "cap3_Contig1530" 523 2 41.1 5 0 3 0 0 0 3 0 959 89 745 26 1695 27 21 1 12 0 19 0 -15.1353536837393 4.94125795233982 0.0747010088512788 -9.28577949697995 4.53791345698631 3.49765200382393e-54 -14.8618312415813 5.28136064426469 2.90464088743661e-09 15.4994700417822 1.78229579023934 5.93689865485968 NA NA NA NA NA NA
"1182" "cap3_Contig1531" 390 3 33.3 2 0 11 1 23 5 11 12 102 138 136 137 198 100 556 302 584 361 287 218 -12.7839784265759 -0.0355153154841358 0.946226368241956 -10.7596758949764 0.036968691841586 0.885984160811967 -11.0879865275054 0.230632083524658 0.472163197299402 0.143387492032678 -0.0674463537201911 0.71896384405873 NA NA NA NA NA NA
"1183" "cap3_Contig1532" 410 0 28.3 2 0 6 2 5 7 7 28 10 8 24 18 26 4 NA NA NA NA NA NA -12.9197799677349 -2.23482762716757 3.17530518159406e-05 -12.9581342787616 0.905388730365315 0.0261999674469279 -Inf -0.429906269519527 0.999999910437966 2.22323485852756 -4.16051517391225 -1.12249363810578e-07 NA NA NA NA NA NA
"1184" "cap3_Contig1533" 686 8 44.3 3 0 4 0 1 0 6 3 160 200 148 198 231 164 9 2 6 4 5 3 -14.2880558233521 0.700046392704296 0.492493137713026 -10.4539698123692 -0.227028513938473 0.367698496306443 -15.4648273251469 0.721911185298256 0.266226848100663 -0.900792800266953 0.686348871391958 1.11179373054897 NA NA NA NA NA NA
"1185" "cap3_Contig1534" 457 3 36.5 2 0 7 0 12 4 14 3 116 102 112 114 178 90 232 85 147 106 192 77 -13.2382336988535 0.966692701714598 0.145734404490241 -10.8898660376799 0.236180940046677 0.365088629028554 -12.0999124486662 0.650057115078853 0.0514710103349666 0.905711396067318 1.45476473384929 1.94753180670807 NA NA NA NA NA NA
"1186" "cap3_Contig1535" 466 1 53.2 3 0 0 0 0 2 0 4 82 176 117 181 136 190 3 1 0 0 0 1 -15.1353536837393 -7.53258144740451 0.000562075648937216 -10.6757518930851 -0.885239279423127 0.00063498202864842 -17.2226852426993 0.0824243108131574 0.952337430996452 -3.41621452379972 -3.4492837892424 0.0597717431867936 NA NA NA NA NA NA
"1187" "cap3_Contig1536" 672 10 40.8 3 0 40 2 23 16 16 12 364 305 422 383 558 269 205 306 196 184 171 170 -12.2357652707383 -0.258241600479976 0.560550921325922 -9.7168448590565 0.337958392038855 0.166535889599531 -11.7157290110399 -0.59129281025287 0.0698356153517493 1.38342075698479 -0.582023396972923 -1.81297540156769 NA NA NA NA NA NA
"1188" "cap3_Contig1537" 475 1 36.2 3 0 13 0 19 4 9 15 101 70 158 111 142 58 249 99 169 59 79 58 -12.8327685907453 -0.162259648891701 0.761408338853735 -10.9964757727381 0.633808476900151 0.0170411930727643 -12.2626417347191 0.687695452588705 0.0439119321615005 2.38581776582253 -0.303631908823878 2.01493049570663 NA NA NA NA NA NA
"1189" "cap3_Contig1538" 518 5 36.9 4 0 0 0 1 0 0 1 84 72 67 93 139 59 14 7 8 4 13 5 -16.2339659724075 -1.09718563300221 0.611538014746811 -11.2157206836367 0.185595380333557 0.493470510040905 -14.9002975224091 0.69307895946318 0.193708909948831 0.684799406331494 -0.507879268128188 1.29968512698959 NA NA NA NA NA NA
"1190" "cap3_Contig1539" 327 1 37.9 2 0 2 0 0 0 1 0 20 26 21 47 37 18 1 1 0 2 1 1 -15.8285008642993 4.28939511150442 0.262917508404623 -12.3280452341688 -0.336248828872252 0.309201595420675 -17.0403636859054 -1.43351698153081 0.250809213383942 -1.01689875554584 1.11952200542249 -1.14838609013068 NA NA NA NA NA NA
"1191" "cap3_Contig154" 704 4 35.9 2 0 0 1 4 2 6 2 144 135 153 161 217 72 11 6 12 6 6 5 -14.2190629518652 -0.197480697750649 0.82127583796024 -10.6757518930851 0.386887678865253 0.133277974905413 -15.0034817586443 0.336430320024815 0.533951399708428 1.50130003903635 -0.225904319793448 0.621985504305369 NA NA NA NA NA NA
"1192" "cap3_Contig1540" 315 2 37.5 2 0 0 0 2 0 0 3 52 76 52 77 85 54 6 8 11 14 6 7 -15.3176752405333 -1.59036734600144 0.251650332499632 -11.4765297378374 -0.296767953171231 0.286605612242888 -14.880879436552 -0.747127851433632 0.146513731546688 -1.06559753885922 -1.14635007188256 -1.45195638989721 NA NA NA NA NA NA
"1193" "cap3_Contig1541" 374 1 35.6 2 0 0 0 2 0 1 2 10 7 7 4 10 4 0 0 0 1 0 1 -15.3176752405333 -0.386414646189629 0.781912644370581 -13.7202743308085 0.741746150012832 0.155014260188771 -18.1389759745735 -6.7320704730022 0.0699834623369937 1.42204130561894 -0.276827395465779 -1.81201769542556 NA NA NA NA NA NA
"1194" "cap3_Contig1542" 548 3 34.7 3 0 35 3 39 11 66 21 61 87 92 65 141 44 354 250 134 104 344 141 -11.7623271790439 0.658571239442927 0.115342019908168 -11.2635385579872 0.41250952131881 0.13303877756679 -11.6414471208012 0.29008309226402 0.374298243695064 1.50222590197887 1.57462936812044 0.888450923051622 NA NA NA NA NA NA
"1195" "cap3_Contig1543" 593 1 42.5 4 0 0 0 0 0 0 0 90 57 65 41 102 11 27 2 16 3 10 1 -Inf -1.75194877441084 0.999999608671935 -11.5553106156905 1.25726893650158 2.01398590027897e-05 -14.7545857112277 2.72412271746484 1.1066390137427e-05 4.2633346010048 -4.90456995576808e-07 4.39521356161073 NA NA NA NA NA NA
"1196" "cap3_Contig1544" 346 2 34.7 2 0 6 0 2 1 2 1 62 39 73 59 107 37 39 13 41 13 30 24 -14.4422065031794 0.488195055818911 0.674538679063715 -11.5256987616438 0.68427640689301 0.0159656942360792 -13.7569493398996 0.728245587436814 0.0694411902823968 2.4096988218491 0.41992714208582 1.8155385306244 NA NA NA NA NA NA
"1197" "cap3_Contig1545" 456 1 33.6 2 0 1 1 5 1 7 3 3 8 6 5 4 3 1 2 0 0 0 0 -14.0367413950712 0.191570988358706 0.81978047797315 -14.0906481191054 -0.349237378713787 0.557739743604855 -17.7335108664653 -1.3867002622618 0.442983068782151 -0.586202050961887 0.227827331438214 -0.767165590040111 NA NA NA NA NA NA
"1198" "cap3_Contig1546" 360 5 39.4 2 0 6 1 5 1 8 4 200 288 260 290 364 193 3 2 2 5 14 3 -13.7082373280992 0.282597727106017 0.711005397053204 -10.0833149338729 -0.0662834380119444 0.788690020680744 -15.4648273251469 0.3241744604722 0.623448030484533 -0.26801207950189 0.370506147328154 0.490969484729525 NA NA NA NA NA NA
"1199" "cap3_Contig1547" 351 3 42.2 3 0 0 0 1 1 0 0 41 24 26 25 33 15 1 3 5 2 3 3 -16.2339659724075 -1.44723734928944 0.499880163481873 -12.3580775212677 0.538547576556855 0.10558158511508 -15.9989098110772 -0.295111932858327 0.702497531632801 1.61837602726455 -0.674678316865374 -0.381951240936596 NA NA NA NA NA NA
"1200" "cap3_Contig1548" 682 1 44.3 2 0 3 0 7 7 11 4 97 146 102 158 193 147 12 17 10 12 20 15 -13.4613772501677 -0.255573618283496 0.69064281251115 -10.72097699109 -0.421625913876233 0.101319564074185 -14.3777758588799 -0.532407382770135 0.23094187433171 -1.63848978090249 -0.397982870388722 -1.1979361517925 NA NA NA NA NA NA
"1201" "cap3_Contig1549" 693 1 31.2 2 0 10 0 23 5 12 7 59 39 39 43 88 24 1 1 1 2 1 0 -12.8840618851328 0.585053382834322 0.30416231987445 -11.7811901468236 0.635397680610347 0.0326698472284349 -17.0403636859054 -0.357505045063918 0.770986916434885 2.13611738294159 1.02754837307682 -0.291084209306221 NA NA NA NA NA NA
"1202" "cap3_Contig155" 327 2 40.1 3 0 1 1 0 2 0 9 0 12 0 8 0 9 11 273 4 134 2 180 -14.3621637955059 -5.029675812921 1.05144080445954e-05 -14.0906481191054 -7.83641963399438 7.6850759219437e-10 -12.4285489571986 -5.61223275195388 2.89269102831411e-35 -6.15129924652371 -4.40631489226671 -12.3918562572741 NA NA NA NA NA NA
"1203" "cap3_Contig1550" 402 1 31.1 2 0 11 0 10 2 11 1 131 8 166 15 179 4 89 1 66 6 30 1 -13.371765091478 1.95417180579297 0.0172464587260242 -11.2373537789921 4.08089006734237 2.94485700444254e-32 -13.5694329662285 4.15665819872056 3.42558716938791e-15 11.8236827886971 2.38141097803009 7.87433545106236 NA NA NA NA NA NA
"1204" "cap3_Contig1551" 304 3 41.4 2 0 6 0 8 0 9 0 26 3 40 4 77 2 9 0 11 1 12 0 -13.7916189370382 6.2916497971625 0.00030748648709756 -12.4340634282456 3.72208808243284 2.2629444122456e-16 -15.3356155936669 4.5827498395094 2.19553070729764e-06 8.20725933589968 3.60890980304816 4.73453944554981 NA NA NA NA NA NA
"1205" "cap3_Contig1552" 261 0 41 2 0 1 0 0 0 1 0 44 40 65 60 103 37 NA NA NA NA NA NA -16.2339659724075 4.73794140714075 0.29845211826459 -11.6028720268894 0.430575188516751 0.13313280962488 -Inf -0.429906269519527 0.999999910437966 1.50186177779941 1.03975849126502 -1.12249363810578e-07 NA NA NA NA NA NA
"1206" "cap3_Contig1553" 444 2 35.8 2 0 8 0 3 3 2 5 24 25 32 39 44 16 2 2 3 0 3 0 -13.882590715244 -1.0060580584643 0.191068113514329 -12.2649870982016 0.206314000823287 0.52543374321837 -16.5295380621394 1.60652843989533 0.141719054500828 0.634991830411716 -1.30742587737481 1.46941945183153 NA NA NA NA NA NA
"1207" "cap3_Contig1554" 430 4 37.2 2 0 0 0 0 0 1 0 14 22 30 44 75 30 7 2 3 2 8 6 -16.9271131529674 4.96463580720881 0.345583543772171 -12.0873059209642 -0.0612550144833519 0.847625270977241 -15.4999186449582 0.40734413283448 0.53371289323524 -0.192149284098226 0.943190359109675 0.62234826146269 NA NA NA NA NA NA
"1208" "cap3_Contig1555" 753 3 41.6 6 2 104 10 254 44 70 95 82 60 177 39 36 11 60 10 75 10 9 6 -10.5692708864593 0.0452442858057993 0.895911351062702 -11.4540568819853 1.38657161665473 5.23206295902346e-06 -13.6963247180831 1.88638292467033 2.71431711203078e-05 4.55526077440658 0.13082802718008 4.19619905669086 0.848955538231024 3.05602061437849e-05 1.47585025313681e-05 4.1692511683576 -0.190451253293443 4.3322622087005
"1209" "cap3_Contig1556" 290 3 45.5 2 0 1 0 1 1 1 0 20 11 20 6 32 2 13 16 19 6 22 16 -15.5408187918475 0.0657529234813835 0.969700667385757 -12.947084442575 1.8344507028758 1.71811248627051e-05 -14.3103345780844 0.0981685876726382 0.82430038847006 4.29868913761987 0.0379837135198902 0.222017335288908 NA NA NA NA NA NA
"1210" "cap3_Contig1557" 434 5 39.6 2 0 1 0 1 0 2 0 108 124 104 116 84 65 2 0 2 1 1 2 -15.5408187918475 5.60711640859383 0.106447598076493 -11.0593490145567 -0.128015689336943 0.629330727855715 -16.7526816134536 0.320225603901427 0.769552467859154 -0.482669070333265 1.61436814003856 0.292960338094217 NA NA NA NA NA NA
"1211" "cap3_Contig1558" 536 5 49.1 2 0 7 0 6 0 10 0 1357 55 1072 6 1135 3 6 1 3 0 2 0 -13.7916189370382 6.16057967806872 0.000324903428271768 -9.26150713785683 6.17698396349762 3.24864636888701e-78 -16.3472165053454 3.08872420010999 0.0110992946019752 18.7224491689958 3.59458951268855 2.53955703596792 NA NA NA NA NA NA
"1212" "cap3_Contig1559" 382 2 37.4 2 0 14 1 13 4 15 9 35 67 51 65 86 59 3 5 3 3 3 5 -12.9017614622322 0.205769411262001 0.711101615684894 -11.563541114827 -0.385100226611857 0.173653047712522 -15.7410807017751 -0.960261307534529 0.166998527873027 -1.36055915211341 0.370376990440761 -1.38191263513972 NA NA NA NA NA NA
"1213" "cap3_Contig156" 402 2 38.6 2 0 1 0 0 0 1 2 0 33 0 16 4 20 7 6 7 2 4 7 -15.5408187918475 -1.23921685085803 0.438657733232051 -13.1674845079435 -4.3755618380482 6.35656926137586e-14 -15.3356155936669 -0.148342163525941 0.80374902329343 -7.50051889593279 -0.774461827954102 -0.248498121551318 NA NA NA NA NA NA
"1214" "cap3_Contig1560" 723 7 32.8 2 0 3 1 8 5 4 13 62 180 59 176 64 172 4 12 1 4 4 18 -13.4007526283512 -1.59170693016346 0.00932419605160285 -10.8884625286776 -1.65915245177953 8.635411913421e-10 -15.0709230394398 -2.37729512488733 7.95006187719752e-05 -6.13278444395753 -2.59993301002007 -3.94590051856028 NA NA NA NA NA NA
"1215" "cap3_Contig1561" 606 1 41.1 3 0 0 0 2 1 1 1 256 175 328 156 615 70 0 1 2 0 3 0 -15.3176752405333 -0.578009205717951 0.692147128573294 -10.080185040864 1.42229217021208 3.47464979426031e-08 -17.0403636859054 1.82462422532127 0.206492743694415 5.51566428796589 -0.395942931966287 1.26326838570594 NA NA NA NA NA NA
"1216" "cap3_Contig1562" 587 0 40.7 3 0 83 1 89 8 138 8 245 23 154 27 288 4 NA NA NA NA NA NA -11.1371529820701 2.82108311829579 3.7282243366294e-10 -10.8499433237958 3.61635927715695 8.9406957121502e-31 -Inf -0.429906269519527 0.999999910437966 11.5335245192947 6.26500124308266 -1.12249363810578e-07 NA NA NA NA NA NA
"1217" "cap3_Contig1563" 624 5 41.7 3 0 4 1 3 0 3 0 13 16 8 9 18 5 15 4 5 0 4 0 -14.529217880169 1.59530628404778 0.247323970586439 -13.2238374444946 0.27587749636641 0.522430232318878 -15.4999186449582 2.30566577347022 0.0032630018075139 0.639603767795667 1.15687368701318 2.94180988886615 NA NA NA NA NA NA
"1218" "cap3_Contig1564" 633 3 38.9 2 0 1 3 2 7 1 19 4 141 8 160 17 139 6 27 0 46 3 39 -13.4306055915009 -4.21992359357511 2.41908822545741e-09 -11.3073411806456 -4.20376497873396 1.89523844539388e-34 -14.0363326095367 -4.0689239506424 2.99023223133634e-15 -12.24021759783 -5.96682891397137 -7.89131317290479 NA NA NA NA NA NA
"1219" "cap3_Contig1565" 462 2 31.4 2 0 4 1 7 6 2 18 7 29 13 28 25 16 12 11 12 10 8 21 -13.289526993241 -2.20689616261041 0.000233762686483479 -12.6872593246262 -0.912259019275058 0.012911599350282 -14.5280580619292 -0.789091356504137 0.0892335076486383 -2.48619830956714 -3.6794225298827 -1.69945488772527 NA NA NA NA NA NA
"1220" "cap3_Contig1566" 586 3 36.5 2 0 7 0 15 0 9 3 83 24 74 53 96 40 25 18 13 6 18 13 -13.4007526283512 2.06926463490304 0.012197936355159 -11.5444409434536 0.990111380803983 0.000616346004895839 -14.2995236619802 0.19780509047249 0.655510491327365 3.42431734918573 2.50636576691931 0.446120104184274 NA NA NA NA NA NA
"1221" "cap3_Contig1567" 416 0 33.4 2 0 2 0 3 1 4 4 32 25 60 34 33 27 NA NA NA NA NA NA -14.2880558233521 -0.291631869008001 0.747243547568163 -12.1060858156158 0.381424240898372 0.224790805769963 -Inf -0.429906269519527 0.999999910437966 1.21388718862221 -0.322276086690632 -1.12249363810578e-07 NA NA NA NA NA NA
"1222" "cap3_Contig1568" 347 2 37.8 3 0 2 0 8 3 16 14 53 72 56 66 83 71 194 190 167 180 194 180 -13.1659130372738 -0.301005417272997 0.611412504507964 -11.4639825217853 -0.302546833968894 0.276181079169337 -11.8245225411816 -0.419854266076035 0.196535778380458 -1.08893833628366 -0.508058233944867 -1.29148435006806 NA NA NA NA NA NA
"1223" "cap3_Contig1569" 346 2 48.3 2 0 0 0 0 0 1 0 89 4 78 10 49 1 1 1 1 2 1 0 -16.9271131529674 4.96463580720881 0.345583543772171 -12.0155262385701 3.91808480721913 1.83186455540849e-22 -17.0403636859054 -0.357505045063918 0.770986916434885 9.75070785237872 0.943190359109675 -0.291084209306221 NA NA NA NA NA NA
"1224" "cap3_Contig157" 557 2 30.3 2 0 7 0 9 5 6 6 58 108 66 90 88 65 6 6 6 1 3 4 -13.4306055915009 -0.379470383345764 0.553713470754489 -11.2946291450572 -0.446451908654836 0.101039609233802 -15.5740266171119 0.0522663408866443 0.936687010420433 -1.63983437261749 -0.592204777334216 0.0794345224754501 NA NA NA NA NA NA
"1225" "cap3_Contig1570" 593 4 36.1 2 0 12 0 6 0 6 2 9 1 19 1 16 0 51 25 59 44 49 18 -13.6690166149459 1.96592047184041 0.0436052416403886 -13.6293025526028 4.36584031375487 3.24758814425636e-09 -13.326791619201 0.512780933933789 0.16656589563024 5.91856694563899 2.01786578162225 1.38332284700249 NA NA NA NA NA NA
[truncated: 6,431,626 more chars]
